# Supplementary material for: (2-Chloro-8-meth­oxy­quinolin-3-yl)methanol monohydrate
Source: Acta Crystallogr Sect E Struct Rep Online. 2010 Jun 5;66(Pt 7):o1542. doi: 10.1107/S1600536810020489 (PMC3006799; doi:10.1107/S1600536810020489)
Supplement: Supplementary file 1 [file e-66-o1542-sup1.cif]

##############################################################################
###                                                                        ###
###        Electronic paper (Acta Crystallographica Section E)             ###
###                                                                        ###
##############################################################################
#                                                                            #
# This CIF contains the data in a paper accepted for publication in Acta     #
# Crystallographica Section E. It conforms to the requirements of Notes      #
# for Authors for Section E, and has been peer reviewed under the auspices   #
# of the IUCr Commission on Journals.                                        #
#                                                                            #
# Full details of the Crystallographic Information File format               #
# are given in the paper "The Crystallographic Information File (CIF):       #
# a New Standard Archive File for Crystallography" by S. R. Hall, F. H.      #
# Allen and I. D. Brown [Acta Cryst. (1991), A47, 655-685].                  #
#                                                                            #
# The current version of the core CIF dictionary is obtainable from          #
# ftp://ftp.iucr.org/pub/cif_core.dic. The current version number is 2.4.    #
#                                                                            #
# Software is freely available for graphical display of the structure(s) in  #
# this CIF.  For information consult the CIF home page http://www.iucr.org/  #
# cif/home.html                                                              #
#                                                                            #
# This file may be used for bona fide research purposes within the           #
# scientific community so long as proper attribution is given to the journal # 
# article from which it was obtained.                                        #
#                                                                            #
##############################################################################
                                             
data_global
_audit_creation_method     'PLATON <TABLE ACC> option'
_journal_date_recd_electronic     2010-05-25
_journal_date_accepted     2010-05-29
_journal_name_full     'Acta Crystallographica, Section E'
_journal_year     2010
_journal_volume     66
_journal_issue      7
_journal_page_first     o1542
_journal_page_last     o1542
_journal_paper_category     QO
_journal_coeditor_code     HB5469
_publ_contact_author_name
;
Mehmet Akkurt
;
_publ_contact_author_address
; Department of Physics
  Faculty of Arts and Sciences
  Erciyes University
  38039 Kayseri
  Turkey
;
_publ_contact_author_email     'akkurt@erciyes.edu.tr'
_publ_contact_author_fax     '+90-352-4374933'
_publ_contact_author_phone     '+90-352-4374901 extra 33106'
_publ_section_title
;
(2-Chloro-8-methoxyquinolin-3-yl)methanol monohydrate
;
loop_
    _publ_author_name
    _publ_author_footnote
    _publ_author_address
    'S. Mohana Roopan' .
;
Organic and Medicinal Chemistry Research Laboratory,
Organic Chemistry Division, School of Advanced Sciences,
VIT University,
Vellore 632 014,
Tamil Nadu, India
;
    'F. Nawaz Khan' .
;
Organic and Medicinal Chemistry Research Laboratory,
Organic Chemistry Division, School of Advanced Sciences,
VIT University,
Vellore 632 014,
Tamil Nadu, India
;
    'A. Sudheer Kumar' .
;
Organic and Medicinal Chemistry Research Laboratory,
Organic Chemistry Division, School of Advanced Sciences,
VIT University,
Vellore 632 014,
Tamil Nadu, India
;
    'Venkatesha R. Hathwar' .
;
Solid State and Structural Chemistry Unit,
Indian Institute of Science,
Bangalore 560 012, Karnataka,
India
;
    'Mehmet Akkurt' .
;
Department of Physics,
Faculty of Arts and Sciences,
Erciyes University,
38039 Kayseri,
Turkey
;
data_I
_chemical_name_systematic
;
(2-Chloro-8-methoxyquinolin-3-yl)methanol monohydrate
;
_chemical_name_common     ?
_chemical_formula_moiety     'C11 H10 Cl N O2, H2 O'
_chemical_formula_sum     'C11 H12 Cl N O3'
_chemical_formula_structural     ?
_chemical_formula_iupac     'C11 H10 Cl N O2, H2 O'
_chemical_formula_weight     241.67
_chemical_melting_point     ?
_symmetry_cell_setting     monoclinic
_symmetry_space_group_name_H-M     'P 21/n'
_symmetry_space_group_name_Hall     '-P 2yn'
loop_
    _symmetry_equiv_pos_site_id
    _symmetry_equiv_pos_as_xyz
    1 x,y,z
    2 1/2-x,1/2+y,1/2-z
    3 -x,-y,-z
    4 1/2+x,1/2-y,1/2+z
_cell_length_a     9.161(5)
_cell_length_b     14.246(5)
_cell_length_c     9.464(5)
_cell_angle_alpha     90
_cell_angle_beta     116.819(5)
_cell_angle_gamma     90
_cell_volume     1102.3(9)
_cell_formula_units_Z     4
_cell_measurement_reflns_used     1021
_cell_measurement_theta_min     1.87
_cell_measurement_theta_max     20.15
_cell_measurement_temperature     290(2)
_cell_special_details
;
;
_exptl_crystal_description     'slab'
_exptl_crystal_colour     'colourless'
_exptl_crystal_size_max     0.31
_exptl_crystal_size_mid     0.21
_exptl_crystal_size_min     0.10
_exptl_crystal_size_rad     ?
_exptl_crystal_density_diffrn     1.456
_exptl_crystal_density_meas     ?
_exptl_crystal_density_method     'Not Measured'
_exptl_crystal_F_000     504
_exptl_absorpt_coefficient_mu     0.337
_exptl_absorpt_correction_type     multi-scan
_exptl_absorpt_process_details     '(CrysAlis RED; Oxford Diffraction, 2009)'
_exptl_absorpt_correction_T_min     0.903
_exptl_absorpt_correction_T_max     0.967
_exptl_special_details
;
;
_diffrn_ambient_temperature     290(2)
_diffrn_radiation_type     'MoK\a'
_diffrn_radiation_wavelength     0.71073
_diffrn_radiation_source     'Enhance (Mo) X-ray Source'
_diffrn_radiation_monochromator     'graphite'
_diffrn_measurement_device_type     'Oxford Xcalibur Eos (Nova) CCD detector'
_diffrn_measurement_method     '\w scans'
_diffrn_reflns_number     8360
_diffrn_reflns_av_R_equivalents     0.1004
_diffrn_reflns_av_sigmaI/netI     0.0804
_diffrn_reflns_theta_min     2.94
_diffrn_reflns_theta_max     25.50
_diffrn_reflns_theta_full     25.50
_diffrn_measured_fraction_theta_max     0.995
_diffrn_measured_fraction_theta_full     0.995
_diffrn_reflns_limit_h_min     -11
_diffrn_reflns_limit_h_max     11
_diffrn_reflns_limit_k_min     -17
_diffrn_reflns_limit_k_max     17
_diffrn_reflns_limit_l_min     -11
_diffrn_reflns_limit_l_max     11
_diffrn_reflns_reduction_process
;
;
_refine_special_details
;
Refinement on <i>F</i>^2^ for ALL reflections except those flagged by the user
for potential systematic errors. Weighted <i>R</i>-factors <i>wR</i> and all
goodnesses of fit <i>S</i> are based on <i>F</i>^2^, conventional
<i>R</i>-factors <i>R</i> are based on <i>F</i>, with <i>F</i> set to zero for
negative <i>F</i>^2^. The observed criterion of <i>F</i>^2^ > \s(<i>F</i>^2^)
is used only for calculating -<i>R</i>-factor-obs <i>etc</i>. and is not
relevant to the choice of reflections for refinement. <i>R</i>-factors based
on <i>F</i>^2^ are statistically about twice as large as those based on
<i>F</i>, and <i>R</i>-factors based on ALL data will be even larger.
;
_reflns_number_total     2044
_reflns_number_gt     1212
_reflns_threshold_expression     I>2\s(I)
_refine_ls_structure_factor_coef     Fsqd
_refine_ls_matrix_type     full
_refine_ls_R_factor_all     0.0970
_refine_ls_R_factor_gt     0.0544
_refine_ls_wR_factor_gt     0.1233
_refine_ls_wR_factor_ref     0.1342
_refine_ls_goodness_of_fit_ref     0.899
_refine_ls_restrained_S_all     0.899
_refine_ls_number_reflns     2044
_refine_ls_number_parameters     153
_refine_ls_number_restraints     0
_refine_ls_number_constraints     ?
_refine_ls_hydrogen_treatment     mixed
_refine_ls_weighting_scheme     calc
_refine_ls_weighting_details
         'calc w=1/[\s^2^(Fo^2^)+(0.0692P)^2^]         where P=(Fo^2^+2Fc^2^)/3'
_atom_sites_solution_hydrogens     geom
_atom_sites_solution_primary     direct
_atom_sites_solution_secondary     difmap
_refine_ls_shift/su_max     0.000
_refine_ls_shift/su_mean     0.000
_refine_diff_density_max     0.397
_refine_diff_density_min     -0.256
_refine_ls_extinction_method     'none'
_refine_ls_abs_structure_details     ?
_refine_ls_abs_structure_Flack     .
loop_
    _atom_type_symbol
    _atom_type_description
    _atom_type_scat_dispersion_real
    _atom_type_scat_dispersion_imag
    _atom_type_scat_source
    O O 0.0106 0.0060 'International Tables Vol C Tables 4.2.6.8 and 6.1.1.4'
    N N 0.0061 0.0033 'International Tables Vol C Tables 4.2.6.8 and 6.1.1.4'
    Cl Cl 0.1484 0.1585 'International Tables Vol C Tables 4.2.6.8 and 6.1.1.4'
    H H 0.0000 0.0000 'International Tables Vol C Tables 4.2.6.8 and 6.1.1.4'
    C C 0.0033 0.0016 'International Tables Vol C Tables 4.2.6.8 and 6.1.1.4'
_computing_data_collection     'CrysAlis Pro CCD (Oxford Diffraction, 2009)'
_computing_cell_refinement     'CrysAlis Pro CCD (Oxford Diffraction, 2009)'
_computing_data_reduction     'CrysAlis Pro RED (Oxford Diffraction, 2009)'
_computing_structure_solution     'SHELXS97 (Sheldrick, 2008)'
_computing_structure_refinement     'SHELXL97 (Sheldrick, 2008)'
_computing_molecular_graphics     'ORTEP-3 (Farrugia, 1997)'
_computing_publication_material     'WinGX (Farrugia, 1999)'
loop_
    _atom_site_type_symbol
    _atom_site_label
    _atom_site_fract_x
    _atom_site_fract_y
    _atom_site_fract_z
    _atom_site_U_iso_or_equiv
    _atom_site_thermal_displace_type
    _atom_site_calc_flag
    _atom_site_refinement_flags
    _atom_site_occupancy
    Cl Cl1 -0.12994(10) 0.21700(5) -0.05478(9) 0.0525(3) Uani . . 1.000
    O O1 0.0858(3) 0.2656(2) -0.3822(3) 0.0713(10) Uani . . 1.000
    O O2 0.1487(3) 0.46372(14) 0.3536(2) 0.0515(8) Uani . . 1.000
    N N1 0.0521(3) 0.35801(15) 0.0948(3) 0.0371(8) Uani . . 1.000
    C C1 0.0114(4) 0.30580(19) -0.0297(3) 0.0399(10) Uani . . 1.000
    C C2 0.0664(4) 0.3140(2) -0.1453(3) 0.0435(10) Uani . . 1.000
    C C3 0.1715(4) 0.3870(2) -0.1243(3) 0.0493(11) Uani . . 1.000
    C C4 0.3261(4) 0.5254(2) 0.0313(4) 0.0558(12) Uani . . 1.000
    C C5 0.3720(4) 0.5792(2) 0.1620(5) 0.0603(14) Uani . . 1.000
    C C6 0.3158(4) 0.5601(2) 0.2743(4) 0.0545(12) Uani . . 1.000
    C C7 0.2105(4) 0.4875(2) 0.2525(3) 0.0436(10) Uani . . 1.000
    C C8 0.1595(3) 0.43029(18) 0.1160(3) 0.0379(9) Uani . . 1.000
    C C9 0.2198(4) 0.4484(2) 0.0056(3) 0.0444(11) Uani . . 1.000
    C C10 0.0147(4) 0.2459(3) -0.2813(4) 0.0573(11) Uani . . 1.000
    C C11 0.2035(5) 0.5135(3) 0.4973(4) 0.0678(16) Uani . . 1.000
    O O3 0.8868(3) 0.3074(2) 0.2937(3) 0.0716(10) Uani . . 1.000
    H H1O 0.18120 0.24780 -0.34070 0.1070 Uiso calc R 1.000
    H H3 0.21180 0.39630 -0.19750 0.0590 Uiso calc R 1.000
    H H4 0.36470 0.53900 -0.04200 0.0670 Uiso calc R 1.000
    H H5 0.44190 0.62970 0.17760 0.0730 Uiso calc R 1.000
    H H6 0.35070 0.59720 0.36460 0.0660 Uiso calc R 1.000
    H H10A 0.04510 0.18290 -0.23950 0.0690 Uiso calc R 1.000
    H H10B -0.10340 0.24780 -0.34210 0.0690 Uiso calc R 1.000
    H H11A 0.32050 0.50900 0.55460 0.1020 Uiso calc R 1.000
    H H11B 0.15520 0.48700 0.55960 0.1020 Uiso calc R 1.000
    H H11C 0.17230 0.57820 0.47550 0.1020 Uiso calc R 1.000
    H H1W 0.943(5) 0.331(3) 0.252(5) 0.1080 Uiso . . 1.000
    H H2W 0.949(6) 0.301(3) 0.389(5) 0.1080 Uiso . . 1.000
loop_
    _atom_site_aniso_label
    _atom_site_aniso_U_11
    _atom_site_aniso_U_22
    _atom_site_aniso_U_33
    _atom_site_aniso_U_12
    _atom_site_aniso_U_13
    _atom_site_aniso_U_23
    Cl1 0.0537(5) 0.0487(5) 0.0489(5) -0.0099(4) 0.0176(4) -0.0054(4)
    O1 0.0644(17) 0.112(2) 0.0369(13) 0.0262(15) 0.0223(13) 0.0030(12)
    O2 0.0555(15) 0.0550(14) 0.0428(12) -0.0026(11) 0.0212(11) -0.0056(10)
    N1 0.0369(14) 0.0372(14) 0.0321(13) 0.0029(11) 0.0112(11) 0.0046(11)
    C1 0.0379(17) 0.0400(17) 0.0342(17) 0.0072(14) 0.0096(14) 0.0066(13)
    C2 0.0369(17) 0.054(2) 0.0324(17) 0.0087(15) 0.0094(14) 0.0063(13)
    C3 0.047(2) 0.067(2) 0.0379(18) 0.0167(18) 0.0228(16) 0.0161(16)
    C4 0.042(2) 0.056(2) 0.072(2) 0.0051(17) 0.0280(18) 0.0169(19)
    C5 0.043(2) 0.040(2) 0.090(3) -0.0063(16) 0.023(2) 0.0051(19)
    C6 0.047(2) 0.044(2) 0.061(2) -0.0025(16) 0.0141(18) -0.0045(16)
    C7 0.0358(17) 0.0434(18) 0.0448(19) 0.0081(15) 0.0122(15) 0.0033(14)
    C8 0.0317(16) 0.0343(16) 0.0396(16) 0.0055(14) 0.0089(14) 0.0054(13)
    C9 0.0380(18) 0.0480(19) 0.0458(19) 0.0053(15) 0.0176(16) 0.0110(15)
    C10 0.056(2) 0.076(2) 0.0358(19) 0.0121(18) 0.0170(17) -0.0025(16)
    C11 0.071(3) 0.078(3) 0.046(2) 0.000(2) 0.019(2) -0.0121(17)
    O3 0.0575(17) 0.108(2) 0.0480(15) -0.0196(15) 0.0226(13) 0.0007(15)
_geom_special_details
;
Bond distances, angles <i>etc</i>. have been calculated using the rounded
fractional coordinates. All su's are estimated from the variances of the
(full) variance-covariance matrix. The cell e.s.d.'s are taken into account in
the estimation of distances, angles and torsion angles
;
loop_
    _geom_bond_atom_site_label_1
    _geom_bond_atom_site_label_2
    _geom_bond_site_symmetry_1
    _geom_bond_site_symmetry_2
    _geom_bond_distance
    _geom_bond_publ_flag
    Cl1 C1 . . 1.748(4) no
    O1 C10 . . 1.406(5) no
    O2 C7 . . 1.356(4) no
    O2 C11 . . 1.410(4) no
    O1 H1O . . 0.8200 no
    O3 H1W . . 0.85(5) no
    O3 H2W . . 0.83(4) no
    N1 C1 . . 1.298(4) no
    N1 C8 . . 1.375(4) no
    C1 C2 . . 1.401(5) no
    C2 C3 . . 1.369(5) no
    C2 C10 . . 1.507(5) no
    C3 C9 . . 1.408(4) no
    C4 C5 . . 1.351(5) no
    C4 C9 . . 1.413(5) no
    C5 C6 . . 1.401(6) no
    C6 C7 . . 1.365(5) no
    C7 C8 . . 1.417(4) no
    C8 C9 . . 1.409(4) no
    C3 H3 . . 0.9300 no
    C4 H4 . . 0.9300 no
    C5 H5 . . 0.9300 no
    C6 H6 . . 0.9300 no
    C10 H10B . . 0.9700 no
    C10 H10A . . 0.9700 no
    C11 H11C . . 0.9600 no
    C11 H11A . . 0.9600 no
    C11 H11B . . 0.9600 no
loop_
    _geom_contact_atom_site_label_1
    _geom_contact_atom_site_label_2
    _geom_contact_distance
    _geom_contact_site_symmetry_1
    _geom_contact_site_symmetry_2
    _geom_contact_publ_flag
    Cl1 O2 3.147(3) . 4_454 no
loop_
    _geom_angle_atom_site_label_1
    _geom_angle_atom_site_label_2
    _geom_angle_atom_site_label_3
    _geom_angle_site_symmetry_1
    _geom_angle_site_symmetry_2
    _geom_angle_site_symmetry_3
    _geom_angle
    _geom_angle_publ_flag
    C7 O2 C11 . . . 118.3(3) no
    C10 O1 H1O . . . 109.00 no
    H1W O3 H2W . . . 107(5) no
    C1 N1 C8 . . . 117.1(3) no
    Cl1 C1 N1 . . . 115.5(3) no
    Cl1 C1 C2 . . . 117.4(2) no
    N1 C1 C2 . . . 127.2(3) no
    C1 C2 C10 . . . 121.9(3) no
    C1 C2 C3 . . . 115.3(3) no
    C3 C2 C10 . . . 122.8(3) no
    C2 C3 C9 . . . 121.5(3) no
    C5 C4 C9 . . . 120.2(3) no
    C4 C5 C6 . . . 121.0(3) no
    C5 C6 C7 . . . 120.6(3) no
    O2 C7 C8 . . . 115.4(3) no
    C6 C7 C8 . . . 119.6(3) no
    O2 C7 C6 . . . 125.0(3) no
    N1 C8 C9 . . . 121.6(2) no
    N1 C8 C7 . . . 118.9(3) no
    C7 C8 C9 . . . 119.5(3) no
    C3 C9 C4 . . . 123.6(3) no
    C4 C9 C8 . . . 119.0(3) no
    C3 C9 C8 . . . 117.4(3) no
    O1 C10 C2 . . . 112.8(3) no
    C2 C3 H3 . . . 119.00 no
    C9 C3 H3 . . . 119.00 no
    C5 C4 H4 . . . 120.00 no
    C9 C4 H4 . . . 120.00 no
    C6 C5 H5 . . . 120.00 no
    C4 C5 H5 . . . 119.00 no
    C7 C6 H6 . . . 120.00 no
    C5 C6 H6 . . . 120.00 no
    O1 C10 H10A . . . 109.00 no
    C2 C10 H10A . . . 109.00 no
    C2 C10 H10B . . . 109.00 no
    O1 C10 H10B . . . 109.00 no
    H10A C10 H10B . . . 108.00 no
    O2 C11 H11B . . . 109.00 no
    O2 C11 H11C . . . 110.00 no
    O2 C11 H11A . . . 109.00 no
    H11A C11 H11C . . . 109.00 no
    H11B C11 H11C . . . 110.00 no
    H11A C11 H11B . . . 109.00 no
loop_
    _geom_torsion_atom_site_label_1
    _geom_torsion_atom_site_label_2
    _geom_torsion_atom_site_label_3
    _geom_torsion_atom_site_label_4
    _geom_torsion_site_symmetry_1
    _geom_torsion_site_symmetry_2
    _geom_torsion_site_symmetry_3
    _geom_torsion_site_symmetry_4
    _geom_torsion
    _geom_torsion_publ_flag
    C11 O2 C7 C6 . . . . -4.0(5) no
    C11 O2 C7 C8 . . . . 175.5(3) no
    C8 N1 C1 Cl1 . . . . -178.2(2) no
    C8 N1 C1 C2 . . . . 0.8(5) no
    C1 N1 C8 C7 . . . . -178.4(3) no
    C1 N1 C8 C9 . . . . 1.5(4) no
    Cl1 C1 C2 C3 . . . . 177.3(2) no
    Cl1 C1 C2 C10 . . . . -3.6(4) no
    N1 C1 C2 C3 . . . . -1.7(5) no
    N1 C1 C2 C10 . . . . 177.4(3) no
    C1 C2 C3 C9 . . . . 0.3(5) no
    C10 C2 C3 C9 . . . . -178.8(3) no
    C1 C2 C10 O1 . . . . -179.0(3) no
    C3 C2 C10 O1 . . . . 0.1(5) no
    C2 C3 C9 C4 . . . . -179.1(3) no
    C2 C3 C9 C8 . . . . 1.8(5) no
    C9 C4 C5 C6 . . . . 0.0(6) no
    C5 C4 C9 C3 . . . . -177.5(3) no
    C5 C4 C9 C8 . . . . 1.6(5) no
    C4 C5 C6 C7 . . . . -1.3(6) no
    C5 C6 C7 O2 . . . . -179.7(3) no
    C5 C6 C7 C8 . . . . 0.9(5) no
    O2 C7 C8 N1 . . . . 1.1(4) no
    O2 C7 C8 C9 . . . . -178.8(3) no
    C6 C7 C8 N1 . . . . -179.3(3) no
    C6 C7 C8 C9 . . . . 0.8(5) no
    N1 C8 C9 C3 . . . . -2.7(4) no
    N1 C8 C9 C4 . . . . 178.1(3) no
    C7 C8 C9 C3 . . . . 177.1(3) no
    C7 C8 C9 C4 . . . . -2.0(4) no
loop_
    _geom_hbond_atom_site_label_D
    _geom_hbond_atom_site_label_H
    _geom_hbond_atom_site_label_A
    _geom_hbond_site_symmetry_A
    _geom_hbond_distance_DH
    _geom_hbond_distance_HA
    _geom_hbond_distance_DA
    _geom_hbond_angle_DHA
    _geom_hbond_publ_flag
    O1 H1O O3 4_454 0.82 1.90 2.705(4) 165 yes
    O3 H1W N1 1_655 0.85(5) 2.17(5) 2.988(4) 163(4) yes
    O3 H2W O1 1_656 0.83(4) 2.02(4) 2.836(4) 171(5) yes
    C10 H10B Cg1 4_454 0.97 2.93 3.738(5) 142 yes
