# Supplementary material for: (2-Chloro-8-meth­oxy­quinolin-3-yl)methanol monohydrate
Source: Acta Crystallogr Sect E Struct Rep Online. 2010 Jun 5;66(Pt 7):o1542. doi: 10.1107/S1600536810020489 (PMC3006799; doi:10.1107/S1600536810020489)
Supplement: Supplementary file 2 [file e-66-o1542-Isup2.hkl]

# 
# h,k,l, Fc-squared, Fo-squared, sigma(Fo-squared) and status flag 
# 
data_I
_shelx_title '   OA-M in P2(1)/n' 
_shelx_refln_list_code          4 
_shelx_F_calc_maximum      128.99 
_exptl_crystal_F_000       504.00 
_reflns_d_resolution_high  0.8255 
 
loop_ 
 _symmetry_equiv_pos_as_xyz 
 'x, y, z' 
 '-x+1/2, y+1/2, -z+1/2' 
 '-x, -y, -z' 
 'x-1/2, -y-1/2, z-1/2' 
 
_cell_length_a     9.1610 
_cell_length_b    14.2460 
_cell_length_c     9.4640 
_cell_angle_alpha  90.000 
_cell_angle_beta  116.819 
_cell_angle_gamma  90.000 
 
_shelx_F_squared_multiplier     1.000 
 
loop_ 
 _refln_index_h 
 _refln_index_k 
 _refln_index_l 
 _refln_F_squared_calc 
 _refln_F_squared_meas 
 _refln_F_squared_sigma 
 _refln_observed_status 
   2   0   0      337.27      329.72     22.69 o 
   4   0   0     3495.82     3911.90    500.99 o 
   6   0   0      415.68      401.81     31.64 o 
   8   0   0       14.42       15.31     12.33 o 
   2   1   0      220.42      254.39     12.33 o 
   3   1   0      364.92      363.25     12.64 o 
   4   1   0      245.25      251.91     12.55 o 
   5   1   0      295.10      268.76     22.41 o 
   6   1   0     1351.74     1414.48     53.45 o 
   7   1   0       94.52      100.51     12.29 o 
   8   1   0       16.82       17.15      8.09 o 
   9   1   0        0.00        0.00      9.88 o 
   1   2   0     1506.85     1797.58     71.79 o 
   2   2   0    16639.00    17896.95    344.03 o 
   3   2   0      220.29      241.35      5.39 o 
   4   2   0      390.52      375.42      9.85 o 
   5   2   0       35.53       36.14      6.58 o 
   6   2   0      305.95      346.51     19.30 o 
   7   2   0       59.38       57.81     10.09 o 
   8   2   0      242.31      252.95     15.51 o 
   9   2   0        7.83        4.74      9.78 o 
   1   3   0     1594.82     1727.15     62.65 o 
   2   3   0    11619.63    12807.44    259.35 o 
   3   3   0     1592.05     1532.36     24.72 o 
   4   3   0     2304.37     2304.28     53.68 o 
   5   3   0       41.49       36.40      6.99 o 
   6   3   0      378.80      369.57     31.63 o 
   7   3   0       17.88       29.71      8.64 o 
   8   3   0       60.06       54.79      9.91 o 
   9   3   0       77.34       86.05     18.38 o 
   0   4   0     9911.10     9511.79    141.76 o 
   1   4   0      207.20      187.86      7.20 o 
   2   4   0      385.01      370.22     19.06 o 
   3   4   0     1089.12     1114.11     59.25 o 
   4   4   0      186.76      185.95     17.53 o 
   5   4   0        0.06        0.58      5.38 o 
   6   4   0       24.41       32.13      6.98 o 
   7   4   0        0.33        0.00      7.71 o 
   8   4   0       57.22       51.02     11.41 o 
   9   4   0        5.74       31.34     12.90 o 
   1   5   0      400.09      450.42     19.29 o 
   2   5   0      969.62     1128.57     15.65 o 
   3   5   0      354.72      389.01     18.04 o 
   4   5   0      779.14      839.56     19.98 o 
   5   5   0       13.03       10.26      5.78 o 
   6   5   0        8.97       19.71      6.61 o 
   7   5   0      154.98      148.53     10.69 o 
   8   5   0        2.30        9.82     13.33 o 
   9   5   0       32.85       36.87     12.85 o 
   0   6   0      176.18      173.97     16.67 o 
   1   6   0      629.59      677.31     17.96 o 
   2   6   0       14.70       16.66      3.09 o 
   3   6   0      221.69      217.78      9.91 o 
   4   6   0      313.50      289.83     12.84 o 
   5   6   0      132.28      114.49     12.96 o 
   6   6   0       78.76       81.24     11.28 o 
   7   6   0      112.76      107.65     12.62 o 
   8   6   0       36.76       31.16     11.09 o 
   9   6   0       56.03       74.08     13.88 o 
   1   7   0      476.51      609.32     13.84 o 
   2   7   0       94.98      109.31      5.29 o 
   3   7   0      527.72      516.02     15.12 o 
   4   7   0      184.42      184.20     13.31 o 
   5   7   0       34.54       26.03      8.79 o 
   6   7   0       30.30       25.76     19.32 o 
   7   7   0       23.43       27.78     10.05 o 
   8   7   0        6.89        0.00     10.95 o 
   9   7   0        7.43        0.00     17.79 o 
   0   8   0      285.48      254.81     19.64 o 
   1   8   0      247.57      377.26     22.34 o 
   2   8   0        0.05        0.93      2.22 o 
   3   8   0       70.33       78.48      4.70 o 
   4   8   0      160.67      126.08     22.99 o 
   5   8   0      287.79      289.81     21.19 o 
   6   8   0        3.38       12.22     11.89 o 
   7   8   0        4.02        9.41      9.17 o 
   8   8   0       26.59       19.90     11.33 o 
   1   9   0      265.80      339.00     28.65 o 
   2   9   0      378.38      400.12     26.53 o 
   3   9   0       93.27       89.37      5.15 o 
   4   9   0        8.11        5.22      6.93 o 
   5   9   0       94.93       97.41     13.79 o 
   6   9   0        0.23        8.19     11.88 o 
   7   9   0      115.62      123.79     15.17 o 
   8   9   0        2.13       10.77     16.11 o 
   0  10   0       26.23       30.03      7.39 o 
   1  10   0      544.45      650.34     57.52 o 
   2  10   0        0.16        0.95      3.71 o 
   3  10   0      244.80      214.52     18.35 o 
   4  10   0       53.69       59.13     10.44 o 
   5  10   0      173.76      178.81     16.11 o 
   6  10   0        2.03        0.00     10.46 o 
   7  10   0       47.32       45.09     13.23 o 
   8  10   0       37.06       13.77     16.42 o 
   1  11   0       67.87       70.46      8.13 o 
   2  11   0      257.78      272.57     18.35 o 
   3  11   0       53.26       54.23      8.77 o 
   4  11   0       17.19       14.41      8.11 o 
   5  11   0        2.21        5.08     10.65 o 
   6  11   0       50.29       48.94     13.11 o 
   7  11   0       24.62        3.81     18.02 o 
   0  12   0      208.24      236.98     58.44 o 
   1  12   0       90.72       91.76      8.02 o 
   2  12   0        0.43        0.00      6.10 o 
   3  12   0       46.99       36.37      8.37 o 
   4  12   0       85.95       94.13     13.99 o 
   5  12   0       36.84       24.25     19.40 o 
   6  12   0        2.67        2.80     19.35 o 
   7  12   0        2.20       21.28     20.37 o 
   1  13   0      118.83      105.73      9.09 o 
   2  13   0      105.24      143.00      9.27 o 
   3  13   0       26.02       27.24      9.69 o 
   4  13   0        1.52       21.79     20.90 o 
   5  13   0        0.77        0.00     19.03 o 
   6  13   0       59.62       52.13     19.77 o 
   0  14   0      166.16      362.88     40.48 o 
   1  14   0        0.66        0.00      9.05 o 
   2  14   0        3.18        6.07      9.65 o 
   3  14   0        0.02        0.00     12.69 o 
   4  14   0       83.64      106.50     24.12 o 
   5  14   0        6.34        0.00     24.92 o 
   1  15   0       20.41       15.07     23.22 o 
   2  15   0       69.66       68.75     23.45 o 
   3  15   0        5.75       22.80     22.56 o 
   4  15   0        0.96       17.73     15.12 o 
   0  16   0        0.73        0.00     24.33 o 
   1  16   0        3.26       26.53     22.69 o 
   2  16   0        2.42        0.00     20.58 o 
   3  16   0        5.70       15.81     17.24 o 
   1  17   0        0.86        0.00     25.12 o 
  -9   0   1       39.62       38.77     25.69 o 
  -7   0   1      214.85      257.94     21.05 o 
  -5   0   1      674.14      545.77     45.69 o 
  -3   0   1      427.98      369.90     14.07 o 
   1   0   1       54.29       48.44      4.32 o 
   3   0   1      669.18      748.52     66.55 o 
   5   0   1      585.39      628.99     51.46 o 
   7   0   1        4.37        7.22     12.35 o 
   9   0   1        5.75        7.56     15.62 o 
 -10   1   1        0.63        1.19      9.74 o 
  -9   1   1       24.31       17.85      9.19 o 
  -8   1   1       25.99       21.07     10.63 o 
  -7   1   1      267.09      271.52     15.54 o 
  -6   1   1      112.49      185.98     35.15 o 
  -5   1   1     1048.37     1035.76     71.47 o 
  -4   1   1       47.31       32.35      5.88 o 
  -3   1   1       12.69       14.05      2.99 o 
  -2   1   1      120.43      128.54      8.27 o 
  -1   1   1       43.21       37.49      3.65 o 
   1   1   1     1984.73     2532.16     55.22 o 
   2   1   1      283.18      294.76     18.29 o 
   3   1   1     1324.36     1509.63     77.45 o 
   4   1   1      195.05      214.80     10.26 o 
   5   1   1      465.73      477.07     21.15 o 
   6   1   1        5.44        3.98      6.97 o 
   7   1   1      163.23      132.71     13.54 o 
   8   1   1       26.23       38.52     11.02 o 
   9   1   1       24.89       27.75     11.42 o 
 -10   2   1       15.67        8.71     15.24 o 
  -9   2   1       11.46       15.53     10.11 o 
  -8   2   1        0.11        0.00      7.75 o 
  -7   2   1      191.01      192.95     10.91 o 
  -6   2   1       28.40       36.42      8.09 o 
  -5   2   1        0.12        4.01      6.26 o 
  -4   2   1       28.48       32.06      6.13 o 
  -3   2   1     3715.90     3641.52    136.29 o 
  -2   2   1     3203.81     3184.02    140.82 o 
  -1   2   1      697.25      766.73     36.11 o 
   0   2   1        0.84        1.71      1.22 o 
   1   2   1    14211.16    16721.18    354.09 o 
   2   2   1     5092.43     7149.74    192.88 o 
   3   2   1      129.21      189.41     21.72 o 
   4   2   1       31.85       31.96      4.68 o 
   5   2   1        1.27        7.09      6.28 o 
   6   2   1        0.91        0.00     13.73 o 
   7   2   1      368.15      390.80     24.93 o 
   8   2   1       55.39      100.65     18.73 o 
   9   2   1        4.17        0.00     11.28 o 
 -10   3   1       13.28        3.33     14.49 o 
  -9   3   1       12.48        5.63     13.70 o 
  -8   3   1       28.28       32.84      8.46 o 
  -7   3   1       98.53       99.62      8.71 o 
  -6   3   1      128.71      108.47      7.72 o 
  -5   3   1       89.04       85.03      6.36 o 
  -4   3   1     1283.53     1238.50     45.90 o 
  -3   3   1     1205.06     1115.92     28.73 o 
  -2   3   1     1167.70     1170.57     60.66 o 
  -1   3   1      227.64      230.11     11.65 o 
   0   3   1      116.25      110.99      8.85 o 
   1   3   1    15803.45    19089.02    306.49 o 
   2   3   1     5335.85     6317.39    181.68 o 
   3   3   1       54.75       62.63      5.20 o 
   4   3   1      376.69      417.93     34.30 o 
   5   3   1       34.31       39.21      7.42 o 
   6   3   1       23.66        8.75      7.36 o 
   7   3   1       18.17        9.19     11.13 o 
   8   3   1       94.46       89.25     12.11 o 
   9   3   1        1.20        5.91     16.02 o 
 -10   4   1        1.43        8.87     14.43 o 
  -9   4   1       60.28       76.53     14.72 o 
  -8   4   1        0.95        3.90      7.75 o 
  -7   4   1      153.03      148.60     11.30 o 
  -6   4   1      163.96      168.34     11.35 o 
  -5   4   1      916.99      900.86     44.98 o 
  -4   4   1     1500.30     1478.68     61.77 o 
  -3   4   1      427.09      434.63     13.98 o 
  -2   4   1      570.11      564.56     18.86 o 
  -1   4   1        7.25        8.22      1.38 o 
   0   4   1      827.25      791.24     36.03 o 
   1   4   1     2254.36     2817.63     73.39 o 
   2   4   1      295.83      311.56     12.31 o 
   3   4   1      518.62      585.94     27.92 o 
   4   4   1       86.97      107.82      8.39 o 
   5   4   1       27.47       25.79      6.49 o 
   6   4   1       90.66       89.42     10.13 o 
   7   4   1       87.22       99.11     13.22 o 
   8   4   1       65.49       69.73     11.68 o 
   9   4   1       53.27       41.90     16.05 o 
  -9   5   1        2.03        0.00     12.89 o 
  -8   5   1       64.78       67.70     11.23 o 
  -7   5   1       10.92       14.60      6.17 o 
  -6   5   1       96.85       85.58      7.54 o 
  -5   5   1        0.33        0.42      4.50 o 
  -4   5   1      215.46      167.86     25.20 o 
  -3   5   1       57.13       47.90      4.49 o 
  -2   5   1       81.73       85.73      4.54 o 
  -1   5   1      211.70      215.13     11.51 o 
   0   5   1     3554.95     3694.13    151.74 o 
   1   5   1     1154.60     1248.07     47.95 o 
   2   5   1     1162.60     1254.69     48.23 o 
   3   5   1     4908.73     5708.31    125.73 o 
   4   5   1     3034.90     2893.29     75.50 o 
   5   5   1      231.25      230.45     13.98 o 
   6   5   1       69.63       76.02      9.83 o 
   7   5   1        0.00        0.00      8.01 o 
   8   5   1       32.06       43.89     18.42 o 
   9   5   1       45.06       56.17     16.92 o 
  -9   6   1        3.60        6.77     11.87 o 
  -8   6   1       76.47       73.45     11.23 o 
  -7   6   1        4.34        5.76     10.10 o 
  -6   6   1      275.56      280.67     13.89 o 
  -5   6   1       34.07       34.16     13.51 o 
  -4   6   1       63.43       68.71     10.51 o 
  -3   6   1      598.96      618.88     17.27 o 
  -2   6   1     2003.76     2084.89     45.53 o 
  -1   6   1        0.85        0.00      2.77 o 
   0   6   1      801.65      832.83     34.64 o 
   1   6   1      305.88      335.07     23.08 o 
   2   6   1      216.55      220.51     14.81 o 
   3   6   1     1850.44     1991.19     98.78 o 
   4   6   1      664.19      705.66     45.95 o 
   5   6   1      486.38      460.98     21.15 o 
   6   6   1        1.79        2.17     12.63 o 
   7   6   1       53.47       42.84     10.78 o 
   8   6   1       28.94       25.37     16.03 o 
  -9   7   1        0.29        0.00     11.52 o 
  -8   7   1        1.13        0.00     10.37 o 
  -7   7   1       61.29       48.89     16.35 o 
  -6   7   1       17.81       15.63     10.96 o 
  -5   7   1       54.68       46.11     10.94 o 
  -4   7   1      530.75      495.58     32.95 o 
  -3   7   1      701.72      609.37     20.01 o 
  -2   7   1     2041.01     1939.55     98.97 o 
  -1   7   1      459.08      476.27     29.36 o 
   0   7   1      537.25      514.42     26.63 o 
   1   7   1      670.18      719.71     39.73 o 
   2   7   1      392.02      387.13     24.42 o 
   3   7   1      227.56      265.63     17.14 o 
   4   7   1      709.49      787.66     28.52 o 
   5   7   1      340.80      321.19     15.16 o 
   6   7   1       14.06       13.59      9.90 o 
   7   7   1        2.67       15.55      9.87 o 
   8   7   1       47.57       39.95     14.22 o 
  -9   8   1       22.44        6.82     14.26 o 
  -8   8   1        4.88        8.98     13.36 o 
  -7   8   1        2.38        0.00     13.76 o 
  -6   8   1      416.58      361.34     20.72 o 
  -5   8   1       17.92       20.28      9.56 o 
  -4   8   1       30.67       20.59     18.59 o 
  -3   8   1       17.06       10.73      2.89 o 
  -2   8   1      369.01      335.24      9.33 o 
  -1   8   1      448.93      442.39     25.64 o 
   0   8   1      218.03      197.13     19.06 o 
   1   8   1       41.94       47.46      9.07 o 
   2   8   1      582.31      635.90     30.73 o 
   3   8   1       11.10       15.15      4.17 o 
   4   8   1       51.79       60.84      7.46 o 
   5   8   1      335.33      312.65     23.68 o 
   6   8   1      330.22      305.43     16.16 o 
   7   8   1       43.54       51.61     14.96 o 
   8   8   1       47.94       44.69     14.37 o 
  -8   9   1      118.22       69.61     17.62 o 
  -7   9   1        0.69        0.83     12.29 o 
  -6   9   1      116.34      113.89     13.84 o 
  -5   9   1        0.39        0.00     10.01 o 
  -4   9   1      166.59      176.96     14.68 o 
  -3   9   1        2.92        3.52      2.95 o 
  -2   9   1       42.78       36.01      5.63 o 
  -1   9   1        6.37        7.73      2.86 o 
   0   9   1     1286.62     1366.11     68.03 o 
   1   9   1       26.72       28.88      4.36 o 
   2   9   1      191.75      200.15     12.79 o 
   3   9   1        5.26        4.06      3.51 o 
   4   9   1      187.88      197.41     16.85 o 
   5   9   1       42.48       43.82     10.41 o 
   6   9   1       24.34       34.08     12.63 o 
   7   9   1      139.19      120.24     16.13 o 
  -8  10   1        0.67        1.33     12.61 o 
  -7  10   1       13.76       12.80     12.22 o 
  -6  10   1       11.21        0.00      9.84 o 
  -5  10   1       11.45        7.45     11.04 o 
  -4  10   1       12.86       12.39      9.05 o 
  -3  10   1       24.38       16.63      3.84 o 
  -2  10   1      133.72      126.68      8.34 o 
  -1  10   1       10.26        4.64      2.61 o 
   0  10   1      286.53      291.31     29.93 o 
   1  10   1      325.36      357.29     23.11 o 
   2  10   1       81.45       80.80      6.29 o 
   3  10   1       16.88       17.78      6.58 o 
   4  10   1       71.25       73.48     10.15 o 
   5  10   1       50.73       60.66     11.14 o 
   6  10   1       14.21        3.73     14.42 o 
   7  10   1      130.49      115.95     22.86 o 
  -8  11   1       16.98        5.72     13.89 o 
  -7  11   1       22.49       32.64     13.09 o 
  -6  11   1       26.93       26.16     11.60 o 
  -5  11   1       67.13       55.18     10.75 o 
  -4  11   1      437.41      372.93     18.35 o 
  -3  11   1      181.11      165.66     13.25 o 
  -2  11   1        0.70        0.00      3.81 o 
  -1  11   1       86.16       78.24      6.65 o 
   0  11   1      186.65      187.51     13.29 o 
   1  11   1      230.84      286.37     11.90 o 
   2  11   1       35.22       38.57      7.04 o 
   3  11   1        2.55        0.00      7.38 o 
   4  11   1       56.05       71.69      9.55 o 
   5  11   1       85.75       77.63     17.65 o 
   6  11   1       23.53       14.72     29.49 o 
   7  11   1        3.78        7.42     21.08 o 
  -7  12   1        8.19        9.17     17.46 o 
  -6  12   1       52.58       57.00     26.41 o 
  -5  12   1        5.27        8.82      9.96 o 
  -4  12   1        2.50        0.00      8.50 o 
  -3  12   1        0.17        0.00      7.77 o 
  -2  12   1        0.71        0.00      4.82 o 
  -1  12   1      153.28      154.74     10.01 o 
   0  12   1        3.81        0.00      8.53 o 
   1  12   1      121.54      138.67     12.79 o 
   2  12   1      174.11      177.34     17.15 o 
   3  12   1       55.95       59.24     21.41 o 
   4  12   1        1.18        2.44     15.89 o 
   5  12   1        6.11        0.00     16.37 o 
   6  12   1       11.80       69.15     31.12 o 
  -6  13   1       11.03       19.12     28.06 o 
  -5  13   1       11.55       18.90     19.09 o 
  -4  13   1        0.87        8.53     11.34 o 
  -3  13   1      121.41      119.19     10.26 o 
  -2  13   1        0.84        0.00      6.35 o 
  -1  13   1       31.93       32.57      8.53 o 
   0  13   1       61.26       79.52     10.01 o 
   1  13   1        0.07        8.77     11.34 o 
   2  13   1        2.10        6.39     10.59 o 
   3  13   1        3.59        0.91     10.85 o 
   4  13   1       11.72       20.73     16.53 o 
   5  13   1       55.98       70.73     18.90 o 
   6  13   1       40.78       37.44     21.57 o 
  -6  14   1       32.46       46.60     27.32 o 
  -5  14   1       15.04       61.44     54.37 o 
  -4  14   1       61.93      101.85     27.18 o 
  -3  14   1       14.19        0.00     22.73 o 
  -2  14   1       15.48       12.07      9.88 o 
  -1  14   1      399.21      440.77     43.30 o 
   0  14   1       21.58       27.82     12.58 o 
   1  14   1        3.27       19.84     14.25 o 
   2  14   1        0.21        0.00     11.34 o 
   3  14   1      166.43      186.44     21.68 o 
   4  14   1        1.91        2.48     12.85 o 
   5  14   1        9.44        9.27     36.75 o 
  -5  15   1       14.02       97.30     53.76 o 
  -4  15   1        0.04        8.69     25.98 o 
  -3  15   1       40.38       60.90     16.34 o 
  -2  15   1        4.89        8.68     21.00 o 
  -1  15   1      186.39      235.58     28.73 o 
   0  15   1       47.82       45.90     22.47 o 
   1  15   1       42.67       68.14     25.37 o 
   2  15   1       13.05        2.62     10.89 o 
   3  15   1        3.71       15.54     14.89 o 
   4  15   1        0.00        0.00     17.22 o 
  -4  16   1        2.48        0.00     40.14 o 
  -2  16   1       53.34       63.16     19.76 o 
  -1  16   1        4.28       32.81     18.85 o 
   0  16   1       11.53       41.53     25.58 o 
   1  16   1        0.43        0.00     20.36 o 
   2  16   1       18.57       10.41     27.09 o 
   3  16   1       48.06       54.43     20.42 o 
  -1  17   1        7.99        0.00     55.92 o 
   0  17   1        2.11        0.76     22.19 o 
   1  17   1       54.99       98.14     22.08 o 
 -10   0   2        0.50        0.00     16.46 o 
  -8   0   2        7.28       15.65     14.85 o 
  -6   0   2        0.10        2.22     11.02 o 
  -4   0   2      480.83      465.62     22.50 o 
  -2   0   2      160.36      151.80      8.55 o 
   0   0   2      853.50      866.67     46.18 o 
   2   0   2     1451.56     1324.94     57.95 o 
   4   0   2      398.95      420.04     40.20 o 
   6   0   2       97.44       96.96     27.27 o 
   8   0   2       27.84       23.21     15.26 o 
 -10   1   2       13.56        8.01      9.90 o 
  -9   1   2        7.23        0.00     12.16 o 
  -8   1   2       39.03       29.97      9.31 o 
  -7   1   2       51.03       58.15     10.04 o 
  -6   1   2      421.25      452.48     35.89 o 
  -5   1   2      520.79      506.95     56.63 o 
  -4   1   2      315.09      321.73     25.75 o 
  -3   1   2      401.46      394.19     12.56 o 
  -2   1   2     1631.27     1527.42     67.99 o 
  -1   1   2       17.53       19.77      1.78 o 
   0   1   2     1184.82     1228.34     39.78 o 
   1   1   2       76.13       80.91      7.35 o 
   2   1   2       71.45       79.80      4.64 o 
   3   1   2        1.69        2.24      5.35 o 
   4   1   2      767.86      697.97     30.60 o 
   5   1   2       13.38        6.58      7.42 o 
   6   1   2       14.11        3.17      9.61 o 
   7   1   2        8.22        7.94      9.69 o 
   8   1   2       86.19      109.68     16.82 o 
 -10   2   2       18.76       10.52     11.92 o 
  -9   2   2       12.48        9.72      8.52 o 
  -8   2   2       89.09       95.88     11.00 o 
  -7   2   2       41.73       44.77      8.85 o 
  -6   2   2      277.33      275.31     21.22 o 
  -5   2   2       50.02       57.13      7.32 o 
  -4   2   2      395.69      367.97     21.02 o 
  -3   2   2      405.82      463.42     52.97 o 
  -2   2   2     6075.18     5966.64    158.66 o 
  -1   2   2      667.96      616.04     22.73 o 
   0   2   2        0.18        0.73      1.48 o 
   1   2   2     1582.31     1636.23     58.25 o 
   2   2   2     2898.75     3037.06     94.38 o 
   3   2   2      306.76      326.74     11.65 o 
   4   2   2      253.24      247.00     13.27 o 
   5   2   2       85.45       85.53      8.25 o 
   6   2   2      320.93      321.68     16.22 o 
   7   2   2        0.22        3.41     10.12 o 
   8   2   2       27.26       35.03     11.48 o 
 -10   3   2       57.54       79.97     16.32 o 
  -9   3   2       20.04       22.21     11.24 o 
  -8   3   2        0.74        4.56      6.53 o 
  -7   3   2        3.28        0.00      8.29 o 
  -6   3   2       44.85       53.52      9.20 o 
  -5   3   2      805.82      820.89     45.02 o 
  -4   3   2        7.00      318.26     99.70 o 
  -3   3   2     1484.95     1557.93     74.94 o 
  -2   3   2      101.04       93.53      3.09 o 
  -1   3   2      102.23       99.39      3.42 o 
   0   3   2       14.69       13.63      1.69 o 
   1   3   2        2.04        2.55      2.13 o 
   2   3   2      110.44      118.38      7.44 o 
   3   3   2      277.62      284.58     13.58 o 
   4   3   2        1.07        1.59      6.03 o 
   5   3   2       93.30      106.35     11.18 o 
   6   3   2        5.01        5.86      8.50 o 
   7   3   2        0.95        0.00      9.97 o 
   8   3   2       10.61       25.08     10.96 o 
 -10   4   2        0.27        0.00     13.86 o 
  -9   4   2       20.15       26.21     13.41 o 
  -8   4   2        1.08        0.00      6.29 o 
  -7   4   2       67.69       70.07      6.63 o 
  -6   4   2       32.15       40.36      5.63 o 
  -5   4   2      124.41      134.30     15.18 o 
  -4   4   2      584.87      625.93     58.97 o 
  -3   4   2     2350.88     2326.73    113.71 o 
  -2   4   2       14.89       13.60      1.66 o 
  -1   4   2      632.50      616.49     17.12 o 
   0   4   2      498.99      509.42     42.43 o 
   1   4   2      313.60      351.39     19.73 o 
   2   4   2     1321.83     1429.96     60.71 o 
   3   4   2      207.30      234.03     16.65 o 
   4   4   2      238.53      247.46     16.07 o 
   5   4   2      143.90      146.33     11.46 o 
   6   4   2      118.04      109.43     11.30 o 
   7   4   2        2.73        1.80     10.48 o 
   8   4   2       26.42       25.94     11.20 o 
 -10   5   2       41.56       37.16     14.54 o 
  -9   5   2       92.50       85.70     15.02 o 
  -8   5   2        0.65        0.00     10.00 o 
  -7   5   2        1.51        1.88      5.07 o 
  -6   5   2       89.60       86.51      6.76 o 
  -5   5   2      591.75      573.55     22.58 o 
  -4   5   2       81.22       92.71     15.69 o 
  -3   5   2      734.83      725.43     31.73 o 
  -2   5   2      870.15      761.39     17.43 o 
  -1   5   2     1801.33     1887.91     62.69 o 
   0   5   2        8.31        3.81      2.55 o 
   1   5   2      211.80      245.93     14.81 o 
   2   5   2      423.72      432.84     14.33 o 
   3   5   2     2523.22     2688.61     59.32 o 
   4   5   2       65.35       42.69     22.29 o 
   5   5   2       64.60       72.28     12.39 o 
   6   5   2        1.64        7.34     12.51 o 
   7   5   2       10.32        7.06     10.99 o 
   8   5   2       61.34       77.28     16.94 o 
  -9   6   2        6.83       13.29     13.98 o 
  -8   6   2       21.62       12.13     11.39 o 
  -7   6   2      366.48      374.87     23.73 o 
  -6   6   2       74.00       72.03     12.11 o 
  -5   6   2       27.79       45.88     11.03 o 
  -4   6   2      158.36      193.73     40.12 o 
  -3   6   2     1660.51     1638.18     58.86 o 
  -2   6   2       34.55       30.96      2.55 o 
  -1   6   2      705.86      748.14     24.35 o 
   0   6   2       51.38       54.08      5.38 o 
   1   6   2      250.02      239.02     29.14 o 
   2   6   2      507.26      513.29     40.22 o 
   3   6   2       89.91       85.90      8.24 o 
   4   6   2       79.38       76.63     12.87 o 
   5   6   2      125.48      120.06     14.89 o 
   6   6   2       29.94       29.03     12.16 o 
   7   6   2        0.97        2.65     13.49 o 
   8   6   2        0.28        0.00     13.16 o 
  -9   7   2        1.96        6.34     12.54 o 
  -8   7   2       13.61       28.15     11.10 o 
  -7   7   2       91.59       86.11     12.82 o 
  -6   7   2       61.48       58.09     12.12 o 
  -5   7   2      320.06      305.14     20.69 o 
  -4   7   2       29.67      233.71    130.82 o 
  -3   7   2        3.40       15.85      4.14 o 
  -2   7   2      716.23      693.60     38.62 o 
  -1   7   2      163.01      151.64      8.09 o 
   0   7   2      702.42      711.84     42.74 o 
   1   7   2       31.78       33.91      9.67 o 
   2   7   2       50.97       51.30      6.82 o 
   3   7   2      107.76      113.15     15.15 o 
   4   7   2       20.75       14.07     12.44 o 
   5   7   2      525.14      433.79     25.04 o 
   6   7   2       10.16        7.10     13.03 o 
   7   7   2       12.42        3.68     14.86 o 
   8   7   2       10.55       21.81     13.32 o 
  -9   8   2        1.38       10.24     13.10 o 
  -8   8   2       54.96       54.00     12.74 o 
  -7   8   2      233.42      213.79     24.46 o 
  -6   8   2       28.71       25.98     13.94 o 
  -5   8   2       15.35       21.17      9.32 o 
  -4   8   2        6.49       11.55      7.82 o 
  -3   8   2     1385.00     1237.00     19.70 o 
  -2   8   2       16.61       11.82      2.61 o 
  -1   8   2      175.30      194.02     10.78 o 
   0   8   2        0.51        3.24      2.54 o 
   1   8   2     1566.81     1592.78    143.35 o 
   2   8   2       46.91       33.37      8.65 o 
   3   8   2      118.38      129.46     10.80 o 
   4   8   2      812.13      733.70     42.16 o 
   5   8   2      662.92      626.17     23.11 o 
   6   8   2       29.77       32.84     12.05 o 
   7   8   2       45.12       50.52     28.12 o 
  -9   9   2       73.14       56.13     14.30 o 
  -8   9   2        0.05       11.49     11.98 o 
  -7   9   2        1.73        0.25     10.71 o 
  -6   9   2       58.05       45.01     11.63 o 
  -5   9   2      130.84      110.28     13.74 o 
  -4   9   2        2.72        5.80      4.70 o 
  -3   9   2      327.95      282.26     14.78 o 
  -2   9   2      257.45      248.25     16.49 o 
  -1   9   2      718.18      703.82     19.40 o 
   0   9   2      340.56      397.63     15.44 o 
   1   9   2        1.88        3.74      3.75 o 
   2   9   2      463.35      484.22     14.20 o 
   4   9   2       18.47       13.30      8.00 o 
   5   9   2      125.40      101.98     12.63 o 
   6   9   2      148.18       89.56     21.79 o 
   7   9   2        0.53       22.79     27.15 o 
  -8  10   2        1.85        0.00     12.43 o 
  -7  10   2        3.05        9.39     11.10 o 
  -6  10   2        9.82       14.89     10.09 o 
  -5  10   2       23.08       32.04     11.46 o 
  -4  10   2       62.92       51.59      5.91 o 
  -3  10   2       31.84       23.98      3.79 o 
  -2  10   2       51.03       49.38      8.00 o 
  -1  10   2      260.21      270.38     15.17 o 
   0  10   2       60.02       62.01      7.64 o 
   1  10   2        1.83        4.67      3.91 o 
   2  10   2       59.48       49.94      9.79 o 
   3  10   2      170.66      205.87     38.75 o 
   4  10   2        0.87        4.93     16.19 o 
   5  10   2       47.58       45.66     18.07 o 
   6  10   2      273.52      243.02     28.41 o 
  -8  11   2        5.67       10.47     13.23 o 
  -7  11   2       46.60       32.77     13.42 o 
  -6  11   2       85.38       73.36     12.09 o 
  -5  11   2      551.18      497.54    192.50 o 
  -4  11   2       45.70       37.67     12.55 o 
  -3  11   2       29.24       23.93      5.88 o 
  -2  11   2       28.07       25.33      3.42 o 
  -1  11   2      182.81      173.26      9.65 o 
   0  11   2      704.37      748.90     36.89 o 
   1  11   2        6.81        0.00     10.20 o 
   2  11   2       39.67       60.71     40.00 o 
   3  11   2       10.29        8.84     16.53 o 
   4  11   2       48.74       53.55     21.60 o 
   5  11   2      100.14      106.38     21.68 o 
   6  11   2       13.18        1.53     22.69 o 
  -7  12   2        1.05        0.00     12.23 o 
  -6  12   2       14.77       23.86     10.60 o 
  -5  12   2        0.54        5.55      9.88 o 
  -4  12   2        4.81        5.60      6.70 o 
  -3  12   2       22.30       13.70     11.25 o 
  -2  12   2       18.21       13.34      7.26 o 
  -1  12   2        0.01        0.00      9.17 o 
   0  12   2      282.78      290.34     31.37 o 
   1  12   2     1262.49     1379.40    260.97 o 
   2  12   2        7.75        0.00     16.91 o 
   3  12   2       71.69       96.99     13.73 o 
   5  12   2       48.68       46.43     17.97 o 
   6  12   2       13.02       17.57     20.71 o 
  -7  13   2        3.89        0.00     24.16 o 
  -6  13   2       68.49       79.14     15.52 o 
  -5  13   2       16.59        7.90     12.12 o 
  -4  13   2        5.13       14.63     12.18 o 
  -3  13   2       22.83       26.15     10.86 o 
  -2  13   2       47.21       48.58     12.79 o 
  -1  13   2       55.44       37.56      9.62 o 
   0  13   2        0.49        0.00     10.73 o 
   1  13   2       51.33       66.41     10.22 o 
   2  13   2       67.38       59.06     17.98 o 
   3  13   2       51.00       46.55     15.66 o 
   4  13   2       14.07        7.73     17.82 o 
   5  13   2        7.14        7.91     18.31 o 
  -6  14   2        0.77        8.06     34.50 o 
  -5  14   2        4.40       15.27     23.78 o 
  -4  14   2       81.53      116.94     18.99 o 
  -3  14   2       78.52       60.45     11.29 o 
  -2  14   2      369.80      359.25     30.23 o 
  -1  14   2      202.78      213.88     22.98 o 
   0  14   2       62.29       83.73     18.20 o 
   1  14   2        2.32        0.30     12.44 o 
   2  14   2      111.11      114.63     16.15 o 
   3  14   2        1.69        5.24     12.39 o 
   4  14   2       18.69       27.72     14.06 o 
  -5  15   2        0.01       17.97     29.74 o 
  -4  15   2        2.60       11.83     19.46 o 
  -3  15   2        0.02        0.00     20.86 o 
  -2  15   2      109.81       98.96     66.43 o 
  -1  15   2       73.76       84.57     15.37 o 
   0  15   2        3.93       14.25     11.54 o 
   1  15   2        2.75        2.00     14.31 o 
   2  15   2       24.26       35.99     14.37 o 
   3  15   2       14.49       17.78     17.41 o 
  -4  16   2        3.72        3.92     19.61 o 
  -3  16   2      114.21      103.88     29.82 o 
  -2  16   2        0.01        0.00     23.35 o 
  -1  16   2       76.35       82.43     27.95 o 
   0  16   2       62.90      121.28     53.89 o 
   1  16   2        4.93        0.00     20.17 o 
   2  16   2       16.45       15.41     14.46 o 
  -9   0   3     1344.98     1588.35    148.04 o 
  -7   0   3      170.13      151.62     16.79 o 
  -5   0   3     2893.36     2819.31    371.55 o 
  -3   0   3     1911.88     1851.20     72.69 o 
  -1   0   3     5920.65     5578.72    172.22 o 
   1   0   3      371.40      415.64     18.55 o 
   3   0   3      925.40      914.61     40.29 o 
   5   0   3        6.60       12.71     12.95 o 
   7   0   3      197.30      198.86     22.65 o 
 -10   1   3        0.29        4.11     11.73 o 
  -9   1   3       47.86       75.01     13.37 o 
  -8   1   3       43.57       37.71     10.13 o 
  -7   1   3      138.91      156.90     12.20 o 
  -6   1   3       17.69       13.23      7.59 o 
  -5   1   3      154.85      206.70     21.92 o 
  -4   1   3       85.70       88.19      7.03 o 
  -3   1   3     4750.69     4616.73    113.60 o 
  -2   1   3        0.62        0.52      1.53 o 
  -1   1   3      226.53      243.24      8.36 o 
   0   1   3       29.10       27.81      2.63 o 
   1   1   3     2727.65     2920.39    135.56 o 
   2   1   3      115.85      121.20      8.69 o 
   3   1   3      220.82      204.47     13.75 o 
   4   1   3        0.03        0.00      7.77 o 
   5   1   3      551.59      548.51     33.86 o 
   6   1   3        6.17        0.00      9.94 o 
   7   1   3       10.64       10.20     11.68 o 
   8   1   3       11.03       17.33     12.44 o 
 -10   2   3       73.94       71.71     13.31 o 
  -9   2   3       63.48       62.61     14.51 o 
  -8   2   3        0.97        0.00     10.10 o 
  -7   2   3        4.64        9.35      9.26 o 
  -6   2   3        4.07        7.71      7.51 o 
  -5   2   3       88.91       89.64      8.57 o 
  -4   2   3       73.91       78.01      7.02 o 
  -3   2   3      124.07      129.40      4.26 o 
  -2   2   3      110.90      126.62      5.23 o 
  -1   2   3     5488.33     5303.00    139.34 o 
   0   2   3      192.07      185.52     10.04 o 
   1   2   3       84.34       66.93      6.51 o 
   2   2   3       44.05       46.01      5.02 o 
   3   2   3      139.33      119.91      9.66 o 
   4   2   3      147.61      147.07     12.22 o 
   5   2   3       82.12       80.73     10.95 o 
   6   2   3        6.49        7.22      9.78 o 
   7   2   3       90.26       91.50     14.94 o 
   8   2   3        4.01        6.37     13.92 o 
 -10   3   3       24.83       24.98     11.62 o 
  -9   3   3       33.71       43.34     11.87 o 
  -8   3   3        0.17        0.00     10.14 o 
  -7   3   3      578.27      570.22     20.28 o 
  -6   3   3      155.84      150.69     10.81 o 
  -5   3   3      436.53      439.51     20.99 o 
  -4   3   3      470.50      412.79     12.09 o 
  -3   3   3     1262.09     1212.17     29.94 o 
  -2   3   3        8.54       39.78     10.19 o 
  -1   3   3      423.02      423.02     14.66 o 
   0   3   3      607.69      645.54     17.07 o 
   1   3   3     2506.91     2732.88    156.44 o 
   2   3   3      366.46      348.40     19.25 o 
   3   3   3      105.04       95.81     10.33 o 
   4   3   3       43.42       36.18      7.78 o 
   5   3   3      471.12      467.69     21.14 o 
   6   3   3      105.41      113.09     13.25 o 
   7   3   3        5.88       10.68     11.51 o 
   8   3   3       33.30       21.63     12.17 o 
 -10   4   3       34.49       40.26     12.06 o 
  -9   4   3       70.70       55.43     11.40 o 
  -8   4   3        4.47        6.68     10.52 o 
  -7   4   3       20.86       13.57      9.60 o 
  -6   4   3      134.74      111.63      8.51 o 
  -5   4   3     1375.93     1247.18     25.93 o 
  -4   4   3      144.94      122.80      6.17 o 
  -3   4   3       29.59       27.65      2.63 o 
  -2   4   3       44.79       62.07      3.57 o 
  -1   4   3     1452.43     1485.54     38.87 o 
   0   4   3      135.14      183.26     10.45 o 
   1   4   3      446.91      524.76     18.86 o 
   2   4   3       89.05       75.26      9.54 o 
   3   4   3       37.51       27.10      8.94 o 
   4   4   3        2.40       10.71     10.08 o 
   5   4   3      135.94      134.46     12.79 o 
   6   4   3      142.78      163.47     14.04 o 
   7   4   3       29.47       16.90     12.61 o 
 -10   5   3        9.87       17.93     16.49 o 
  -9   5   3        0.18        0.00     12.32 o 
  -8   5   3        5.45        2.92      9.78 o 
  -7   5   3      160.31      158.83     14.31 o 
  -6   5   3      147.21      126.04      6.16 o 
  -5   5   3        2.38        7.11      6.19 o 
  -4   5   3       19.66       22.86      4.60 o 
  -3   5   3        1.67        1.39      2.72 o 
  -2   5   3      764.79      728.31     20.69 o 
  -1   5   3     1197.74     1185.65     38.65 o 
   0   5   3      316.35      371.34     17.60 o 
   1   5   3       13.36       23.34      4.81 o 
   2   5   3      778.54      696.33     18.62 o 
   3   5   3       55.86       38.93     13.11 o 
   4   5   3        9.36       17.46      9.93 o 
   5   5   3      127.88      146.62     16.25 o 
   6   5   3       25.13       25.95     13.22 o 
   7   5   3        6.41        7.80     13.28 o 
 -10   6   3       42.75       60.60     28.35 o 
  -9   6   3       39.82       50.08     16.11 o 
  -8   6   3       14.63       17.21      9.95 o 
  -7   6   3       39.14       40.32     10.50 o 
  -6   6   3      172.81      173.18     12.63 o 
  -5   6   3      119.96      100.87      9.71 o 
  -4   6   3        8.87        6.30      4.35 o 
  -3   6   3      130.19      124.59      5.65 o 
  -2   6   3     3354.75     3207.53     74.89 o 
  -1   6   3      453.10      450.29     27.67 o 
   0   6   3       83.90       67.65      4.64 o 
   1   6   3       57.55       56.67      6.81 o 
   2   6   3       93.44       82.97      7.10 o 
   3   6   3        7.93       15.21      9.18 o 
   4   6   3      956.96      927.73     30.11 o 
   5   6   3        5.16        9.53     11.32 o 
   6   6   3       31.13       34.18     11.01 o 
   7   6   3       10.94       24.48     13.23 o 
  -9   7   3       83.11       71.82     14.81 o 
  -8   7   3       72.08       72.96     13.91 o 
  -7   7   3        0.05        0.66     11.55 o 
  -6   7   3       42.48       39.99      9.58 o 
  -5   7   3        3.34        2.98      7.18 o 
  -4   7   3        1.85        4.80      4.67 o 
  -3   7   3       15.73       14.83      3.04 o 
  -2   7   3      279.18      251.90     14.50 o 
  -1   7   3      108.54      120.72      9.06 o 
   0   7   3        4.71        0.22      3.35 o 
   1   7   3        5.86        5.78      3.30 o 
   2   7   3      184.01      253.85     14.25 o 
   3   7   3      423.46      447.15     29.16 o 
   4   7   3      818.10      818.60     23.13 o 
   5   7   3       32.25       32.12     10.86 o 
   6   7   3       96.00       79.46     12.68 o 
   7   7   3        7.93        4.96     11.55 o 
  -9   8   3       40.11       34.54     12.99 o 
  -8   8   3       74.02       61.87     21.45 o 
  -7   8   3        9.77        8.00     11.97 o 
  -6   8   3      117.65      109.43     14.10 o 
  -5   8   3       32.14       20.39      7.28 o 
  -4   8   3      915.94      821.14     17.68 o 
  -3   8   3      114.45      106.89      7.57 o 
  -2   8   3       36.14       31.06      3.31 o 
  -1   8   3      287.90      286.63     20.59 o 
   0   8   3       90.88       79.39      6.28 o 
   1   8   3       21.42       22.37      8.85 o 
   2   8   3      197.55      225.35     42.28 o 
   3   8   3       38.87       42.88     10.31 o 
   4   8   3        6.18        6.52     10.00 o 
   5   8   3       89.89       91.09     17.16 o 
   6   8   3        1.34       17.58     13.06 o 
   7   8   3       38.07       30.72     15.92 o 
  -9   9   3        4.40       17.20     13.00 o 
  -8   9   3       38.95       44.04     13.41 o 
  -7   9   3       29.37       26.17     11.27 o 
  -6   9   3        0.69        1.13      7.49 o 
  -5   9   3        6.29        2.79      6.19 o 
  -4   9   3      287.97      232.78      8.36 o 
  -3   9   3        0.88        1.32      2.85 o 
  -2   9   3      420.65      389.04     25.93 o 
  -1   9   3       41.25       37.47      4.21 o 
   0   9   3      375.08      326.80     13.70 o 
   1   9   3      678.67      627.45     35.03 o 
   2   9   3     1355.30     1637.99    257.52 o 
   3   9   3       96.38       79.33      9.42 o 
   4   9   3       60.81       49.19     18.83 o 
   5   9   3        0.61        3.28     33.32 o 
   6   9   3       58.72       61.21     17.68 o 
  -8  10   3       30.38       32.31     12.16 o 
  -7  10   3        2.21        6.28     11.39 o 
  -6  10   3       42.75       40.03      8.05 o 
  -5  10   3      204.19      182.92     11.27 o 
  -4  10   3       26.56       22.44      4.65 o 
  -3  10   3       50.28       43.05      3.96 o 
  -2  10   3      255.53      238.41     13.37 o 
  -1  10   3        1.19        0.00      6.04 o 
   0  10   3       42.35       34.45      5.10 o 
   1  10   3       12.59        8.57      6.16 o 
   2  10   3      729.78      763.57     32.58 o 
   4  10   3      104.04       87.32     29.04 o 
   5  10   3        4.47        6.47     32.53 o 
   6  10   3       88.34      107.54     24.51 o 
  -8  11   3       27.99       18.26     12.71 o 
  -7  11   3       67.26       61.18     13.57 o 
  -6  11   3      128.72       99.53     22.00 o 
  -5  11   3        0.05        5.79      7.40 o 
  -4  11   3        7.51        6.92      6.57 o 
  -3  11   3      133.77      108.35     18.81 o 
  -2  11   3      173.68      163.07      7.94 o 
  -1  11   3       66.13       54.64      7.70 o 
   0  11   3       31.00       31.89      9.13 o 
   1  11   3      346.97      337.44     19.22 o 
   2  11   3        1.32        0.00     11.69 o 
   3  11   3        2.78        0.00     16.98 o 
   4  11   3        4.45        4.56     33.44 o 
   5  11   3        1.25        1.19     31.32 o 
  -7  12   3       15.22       20.52     12.01 o 
  -6  12   3       61.99       46.81      9.47 o 
  -5  12   3        6.87       11.90      8.85 o 
  -4  12   3       59.62       58.59      9.74 o 
  -3  12   3        0.17        0.00      9.14 o 
  -2  12   3       42.68       45.26      8.17 o 
  -1  12   3      196.84      183.78     15.08 o 
   0  12   3      628.79      673.77     45.08 o 
   1  12   3       20.38       16.89     12.99 o 
   2  12   3        0.62        8.21     30.05 o 
   3  12   3       78.80      116.11     25.49 o 
   4  12   3        6.94        2.17     33.06 o 
   5  12   3        0.13        0.00     19.10 o 
  -7  13   3       60.66       64.58     17.21 o 
  -6  13   3        1.08       13.13     17.16 o 
  -5  13   3        0.55       25.23     13.06 o 
  -4  13   3       36.87       42.87     13.69 o 
  -3  13   3      130.72      140.43     17.76 o 
  -2  13   3        0.19        0.97     10.74 o 
  -1  13   3        0.14        0.97      8.44 o 
   0  13   3      146.88      125.07     13.83 o 
   1  13   3       65.53       81.42     12.04 o 
   2  13   3        9.75       14.21     15.05 o 
   3  13   3        0.16        1.84     14.24 o 
   4  13   3        0.46       11.93     15.61 o 
  -6  14   3        2.12        0.00     19.43 o 
  -5  14   3       73.79       79.96     18.31 o 
  -4  14   3        5.79        1.93     11.30 o 
  -3  14   3       53.20       56.01     12.45 o 
  -2  14   3        3.03        3.07     10.90 o 
  -1  14   3       67.22       67.31     11.14 o 
   0  14   3        2.87        0.00      9.90 o 
   1  14   3       14.32       20.00     10.57 o 
   2  14   3       34.48       29.96     16.68 o 
   3  14   3      124.88      139.56     21.17 o 
  -5  15   3        2.73       38.71     25.26 o 
  -4  15   3        9.90        0.00     12.56 o 
  -3  15   3       27.29       24.20     11.95 o 
  -2  15   3       42.73       45.42     14.03 o 
  -1  15   3        0.20       11.96     11.77 o 
   0  15   3       15.63        0.00     13.53 o 
   1  15   3       14.21       15.36     16.43 o 
   2  15   3       11.75       12.55     14.47 o 
  -3  16   3       11.44       12.61     20.19 o 
  -2  16   3       30.79       59.63     53.47 o 
  -1  16   3      102.41      122.16     17.37 o 
   0  16   3        3.88        0.00     14.34 o 
   1  16   3       12.28       11.02     17.44 o 
 -10   0   4      380.18      490.94     31.85 o 
  -8   0   4      130.25      167.07     19.37 o 
  -6   0   4      144.38      149.55     21.89 o 
  -4   0   4     2964.19     3156.14     56.59 o 
  -2   0   4      212.98      189.68     10.79 o 
   0   0   4        3.38        2.24      5.08 o 
   2   0   4     2410.40     2245.31     58.25 o 
   4   0   4      289.34      267.86     28.83 o 
   6   0   4      188.15      220.96     22.87 o 
 -11   1   4       68.65       53.81     13.42 o 
 -10   1   4       33.00       48.29     13.40 o 
  -9   1   4      211.07      218.88     15.66 o 
  -8   1   4      218.93      230.00     26.96 o 
  -7   1   4        1.74        0.00      9.94 o 
  -6   1   4      868.39      820.61     27.70 o 
  -5   1   4       77.01       78.32      9.08 o 
  -4   1   4      375.93      436.11     60.98 o 
  -3   1   4       60.68       58.75      4.01 o 
  -2   1   4     2912.30     2614.62     82.99 o 
  -1   1   4       71.56       66.75      6.48 o 
   0   1   4      249.29      215.04     11.56 o 
   1   1   4      652.00      618.45     22.34 o 
   2   1   4      991.76      923.03     30.19 o 
   3   1   4      190.56      174.19     16.09 o 
   4   1   4       10.41        7.26      9.10 o 
   5   1   4        7.01        2.28      9.10 o 
   6   1   4       22.25       18.32     11.26 o 
   7   1   4      146.36      139.18     17.74 o 
 -10   2   4       35.34       40.30     13.50 o 
  -9   2   4       30.05       50.92     13.16 o 
  -8   2   4      410.89      451.30     28.81 o 
  -7   2   4      161.43      156.12     20.06 o 
  -6   2   4      192.87      224.11     26.63 o 
  -5   2   4      270.54      259.39     15.66 o 
  -4   2   4      473.65      460.89     15.72 o 
  -3   2   4        2.69        0.46      2.95 o 
  -2   2   4     2356.94     2384.29     84.93 o 
  -1   2   4     2961.88     3112.88    109.13 o 
   0   2   4      277.77      329.49     21.38 o 
   1   2   4        0.12        4.21      5.63 o 
   2   2   4        0.14        0.00      7.44 o 
   3   2   4      556.87      599.55     24.76 o 
   4   2   4       32.33       35.86     10.94 o 
   5   2   4        2.37        8.75     10.16 o 
   6   2   4      230.01      189.22     18.02 o 
   7   2   4       44.57       43.04     12.90 o 
 -10   3   4       16.99       17.76     13.52 o 
  -9   3   4       66.59       65.42     13.17 o 
  -8   3   4     1029.00     1037.03     31.36 o 
  -7   3   4      744.76      717.06     36.61 o 
  -6   3   4       29.80       11.24      7.58 o 
  -5   3   4      632.37      608.81     15.76 o 
  -4   3   4      757.60      713.13     22.03 o 
  -3   3   4      181.16      161.40      4.74 o 
  -2   3   4      107.49      121.49      4.04 o 
  -1   3   4     1724.91     1784.32     64.23 o 
   0   3   4     1619.68     1790.26     63.75 o 
   1   3   4      290.39      247.86     26.54 o 
   2   3   4       15.41        5.23     10.25 o 
   3   3   4       50.35       45.36     12.80 o 
   4   3   4       28.28       24.66     10.62 o 
   5   3   4      197.69      239.30     16.46 o 
   6   3   4       57.51       56.74     12.51 o 
   7   3   4       50.78       46.21     13.21 o 
 -10   4   4       25.46       18.97     13.04 o 
  -9   4   4        6.50        5.25     11.18 o 
  -8   4   4       20.36       24.83     11.37 o 
  -7   4   4       76.02       79.37     10.81 o 
  -6   4   4       36.59       40.67      8.67 o 
  -5   4   4       34.92       33.20      6.30 o 
  -4   4   4       32.28       37.24      4.06 o 
  -3   4   4        6.30       86.50     24.93 o 
  -2   4   4        1.43        4.36      2.43 o 
  -1   4   4      195.21      163.74     11.11 o 
   0   4   4     1047.60     1077.57     46.77 o 
   1   4   4      649.26      630.75     29.50 o 
   2   4   4      419.29      481.53     24.17 o 
   3   4   4      182.75      200.90     18.68 o 
   4   4   4      142.39      130.12     14.78 o 
   5   4   4      866.61      973.32     41.26 o 
   6   4   4      202.22      237.50     20.29 o 
   7   4   4       56.62       73.21     15.92 o 
 -10   5   4        1.88        0.00     13.31 o 
  -9   5   4       23.91       28.00     12.21 o 
  -8   5   4       12.96       20.97     10.24 o 
  -7   5   4       43.29       33.97      9.33 o 
  -6   5   4      585.64      557.79     17.96 o 
  -5   5   4     1034.37      958.01     26.05 o 
  -4   5   4       26.90       25.59      3.83 o 
  -3   5   4      517.83      520.40     23.38 o 
  -2   5   4        0.79        0.64      2.21 o 
  -1   5   4      283.72      270.69     16.28 o 
   0   5   4      621.72      598.43     44.18 o 
   1   5   4      162.17      160.69     10.37 o 
   2   5   4       86.62       91.39      7.92 o 
   3   5   4       73.50       78.65     12.16 o 
   4   5   4        8.67       34.21     15.09 o 
   5   5   4       30.36       28.64     11.87 o 
   6   5   4       48.26       41.60     13.28 o 
   7   5   4       16.44       15.55     14.37 o 
 -10   6   4        2.05        0.00     12.66 o 
  -9   6   4        0.17        0.00     11.87 o 
  -8   6   4        2.17        0.63      9.73 o 
  -7   6   4      114.66      103.28     13.11 o 
  -6   6   4      352.23      309.24     11.74 o 
  -5   6   4      672.56      618.09     16.31 o 
  -4   6   4        8.12        3.04      4.68 o 
  -3   6   4      831.36      818.10     42.19 o 
  -2   6   4      764.48      764.44     23.77 o 
  -1   6   4      906.29      788.97     19.93 o 
   0   6   4      374.38      416.38     29.69 o 
   1   6   4      209.14      214.22     10.83 o 
   2   6   4        1.10        5.41      5.07 o 
   3   6   4      883.08      820.57     31.16 o 
   4   6   4       78.12       93.71     23.85 o 
   5   6   4        4.78        0.00     10.51 o 
   6   6   4       16.18       16.90     13.57 o 
 -10   7   4        0.50        4.43     15.79 o 
  -9   7   4       66.60       61.43     12.43 o 
  -8   7   4       30.58       26.04      9.56 o 
  -7   7   4       75.47       70.11     11.29 o 
  -6   7   4       90.33       75.78      8.61 o 
  -5   7   4       97.42       95.89      7.26 o 
  -4   7   4        1.92        6.13      4.27 o 
  -3   7   4       65.35       62.33      4.30 o 
  -2   7   4        0.24        0.84      1.58 o 
  -1   7   4      637.01      557.22     21.61 o 
   0   7   4      112.54      127.07     15.03 o 
   1   7   4      289.24      320.62     19.26 o 
   2   7   4        4.82        0.00     13.83 o 
   3   7   4      760.27      794.26     59.36 o 
   4   7   4       90.59       83.16     13.92 o 
   5   7   4       68.55       71.98     11.99 o 
   6   7   4       10.49        2.45     13.96 o 
  -9   8   4        0.73        0.00     12.90 o 
  -8   8   4        0.26        2.09     12.82 o 
  -7   8   4       13.39       18.09      7.62 o 
  -6   8   4       28.99       29.65      6.93 o 
  -5   8   4       38.25       29.63      5.99 o 
  -4   8   4        1.99        5.65      4.73 o 
  -3   8   4      270.46      259.48     18.84 o 
  -2   8   4        8.53        7.78      2.89 o 
  -1   8   4        0.05        4.86      4.39 o 
   0   8   4       10.73        8.60      5.70 o 
   1   8   4       78.36       82.46      7.34 o 
   2   8   4       32.24       32.64     13.35 o 
   3   8   4        1.54        0.00      8.32 o 
   4   8   4        0.15        3.06      9.50 o 
   5   8   4      107.43      101.52     19.94 o 
   6   8   4        1.10        3.01     14.39 o 
  -9   9   4       57.49       55.12     20.24 o 
  -8   9   4        5.81        8.62      9.17 o 
  -7   9   4        0.05        0.00      8.00 o 
  -6   9   4        6.04        6.21      6.66 o 
  -5   9   4      258.54      230.26     17.99 o 
  -4   9   4       75.68       69.19      8.07 o 
  -3   9   4      177.84      177.99     10.83 o 
  -2   9   4        0.91        0.00      3.90 o 
  -1   9   4      278.91      297.89     14.55 o 
   0   9   4       13.40        6.28      9.19 o 
   1   9   4      192.91      179.23     20.04 o 
   2   9   4       36.68       30.94      9.74 o 
   3   9   4       34.37       29.89     16.65 o 
   4   9   4        3.87        5.56     17.77 o 
   5   9   4       17.59        3.77     13.96 o 
  -9  10   4        7.37        0.00     15.36 o 
  -8  10   4        1.58        3.99     12.40 o 
  -7  10   4       91.94       80.19     10.54 o 
  -6  10   4       23.75       25.70      6.51 o 
  -5  10   4       30.17       19.65      5.80 o 
  -4  10   4       59.37       46.72      6.55 o 
  -3  10   4      117.67      111.90      8.86 o 
  -2  10   4       71.99       64.27      6.40 o 
  -1  10   4      287.14      290.95     27.11 o 
   0  10   4       78.67       76.80      8.97 o 
   1  10   4      135.97      155.96     12.65 o 
   2  10   4        0.24        1.56     10.66 o 
   3  10   4      133.21      146.84     17.63 o 
   4  10   4        0.01        7.02     17.74 o 
   5  10   4        8.23        0.00     16.18 o 
  -8  11   4       31.05       27.16     13.45 o 
  -7  11   4        0.86        0.00      9.46 o 
  -6  11   4        5.65        3.57      8.36 o 
  -5  11   4       19.52       19.83      6.84 o 
  -4  11   4       35.27       28.76      8.45 o 
  -3  11   4        6.73        0.00      8.64 o 
  -2  11   4        0.22       58.47     16.26 o 
  -1  11   4      145.59      144.45      9.28 o 
   0  11   4       83.59       72.75      9.89 o 
   1  11   4       48.95       54.13     10.60 o 
   2  11   4       10.58        9.73     12.97 o 
   3  11   4       22.35       33.41     13.66 o 
   4  11   4       38.58       60.97     15.23 o 
   5  11   4       24.20        0.00     20.35 o 
  -7  12   4       45.19       31.60     12.96 o 
  -6  12   4       43.19       54.66     11.88 o 
  -5  12   4       11.72       10.33      9.73 o 
  -4  12   4        4.17        4.76      8.12 o 
  -3  12   4        0.05        0.00     12.15 o 
  -2  12   4       76.13      112.27     10.82 o 
  -1  12   4       37.06       40.42      8.65 o 
   0  12   4        0.79        0.00      9.42 o 
   1  12   4       52.61       53.93     10.92 o 
   2  12   4       34.00       52.27     11.96 o 
   3  12   4        5.29        0.00     15.64 o 
   4  12   4        8.23        1.46     13.08 o 
  -7  13   4        0.00        0.00     19.94 o 
  -6  13   4        5.68        2.06     18.31 o 
  -5  13   4       32.31       29.90     13.76 o 
  -4  13   4      132.78      135.84     20.09 o 
  -3  13   4       54.03       67.21     12.89 o 
  -2  13   4       34.54       49.21     12.40 o 
  -1  13   4       47.18       50.91     10.11 o 
   0  13   4       67.09       69.12     13.14 o 
   1  13   4       15.60       19.23     12.18 o 
   2  13   4        0.42        2.46     12.64 o 
   3  13   4        7.62        9.71     16.95 o 
  -6  14   4       38.07       53.60     17.78 o 
  -5  14   4       23.56       22.58     13.66 o 
  -4  14   4        1.41        9.38     16.51 o 
  -3  14   4        0.19        1.24     12.34 o 
  -2  14   4       53.92       71.01     11.25 o 
  -1  14   4        0.59        0.04     10.27 o 
   0  14   4        1.73        9.41      9.04 o 
   1  14   4        5.19        0.00     11.36 o 
   2  14   4      166.33      223.04     19.56 o 
  -5  15   4        2.86        0.00     13.81 o 
  -4  15   4       64.79       67.63     17.43 o 
  -3  15   4        0.05        0.00     12.80 o 
  -2  15   4       15.04       21.60     16.51 o 
  -1  15   4        0.26       18.87     17.63 o 
   0  15   4       18.30       24.56     13.84 o 
   1  15   4        0.00        2.35     12.55 o 
  -3  16   4        0.32        0.00     15.21 o 
  -2  16   4       57.63       73.26     16.87 o 
  -1  16   4        0.01        0.00     16.69 o 
 -11   0   5        1.23       11.14     21.67 o 
  -9   0   5        0.02        0.00     20.33 o 
  -7   0   5      152.80      132.82     23.00 o 
  -5   0   5        0.36        2.02      7.11 o 
  -3   0   5      628.48      543.64     19.27 o 
  -1   0   5       33.02       26.42     14.43 o 
   1   0   5     2032.45     2029.68    103.46 o 
   3   0   5        4.10        6.43     16.13 o 
   5   0   5        6.22       11.78     15.70 o 
 -11   1   5        1.77        2.21     15.65 o 
 -10   1   5       26.53       32.18     19.04 o 
  -9   1   5       50.44       50.90     15.54 o 
  -8   1   5       14.47       12.53     13.66 o 
  -7   1   5      121.52      143.30     16.74 o 
  -6   1   5       37.00       25.35      7.30 o 
  -5   1   5       38.62       28.24      5.44 o 
  -4   1   5      283.52      318.71     14.82 o 
  -3   1   5        0.39        6.38      3.68 o 
  -2   1   5      120.11      120.67      7.64 o 
  -1   1   5      757.56      701.57     44.05 o 
   0   1   5      229.28      251.97     10.90 o 
   1   1   5       19.72       18.71      5.62 o 
   2   1   5       82.20       74.08     12.08 o 
   3   1   5      134.75       79.03     15.59 o 
   4   1   5        0.72        3.31     11.20 o 
   5   1   5        2.06        5.99     12.73 o 
   6   1   5       61.19       60.27     12.17 o 
 -11   2   5        0.07        0.00     13.97 o 
 -10   2   5       57.77       54.21     13.72 o 
  -9   2   5       24.87       21.99     11.94 o 
  -8   2   5      154.27      153.17     18.81 o 
  -7   2   5      280.43      324.32     28.44 o 
  -6   2   5        1.37       14.80      6.91 o 
  -5   2   5      507.53      524.00     13.58 o 
  -4   2   5      205.50      204.23      9.26 o 
  -3   2   5     1202.23     1227.26     49.74 o 
  -2   2   5       59.06       68.65      4.44 o 
  -1   2   5      390.88      380.13     18.05 o 
   0   2   5      283.08      261.70     13.64 o 
   1   2   5      321.91      307.91     12.06 o 
   2   2   5        0.32        0.93      9.88 o 
   3   2   5      605.00      600.82     25.02 o 
   4   2   5       68.42       47.76     11.70 o 
   5   2   5      134.62      148.79     14.78 o 
   6   2   5       54.88       38.63     12.58 o 
 -10   3   5       60.93       53.24     13.56 o 
  -9   3   5       16.87       22.38     11.63 o 
  -8   3   5       98.46       96.89     15.76 o 
  -7   3   5       37.41       40.07     10.26 o 
  -6   3   5      130.26      113.49      9.92 o 
  -5   3   5        6.93        5.04      5.03 o 
  -4   3   5       97.97       83.35      5.27 o 
  -3   3   5      602.34      718.01     13.99 o 
  -2   3   5        1.22        0.00      3.09 o 
  -1   3   5      368.78      345.03     22.38 o 
   0   3   5       75.73       70.32      5.68 o 
   1   3   5        2.58        0.91      5.34 o 
   2   3   5       14.36        9.00      9.36 o 
   3   3   5      376.97      353.49     23.71 o 
   4   3   5        1.79        0.00     15.00 o 
   5   3   5       77.62       74.57     16.24 o 
   6   3   5        0.46        0.00     17.60 o 
 -10   4   5        5.38        1.57     13.41 o 
  -9   4   5       21.37        8.28     11.26 o 
  -8   4   5       10.40       13.58     11.08 o 
  -7   4   5      160.65      174.48     12.85 o 
  -6   4   5      169.21      168.98     10.36 o 
  -5   4   5      229.80      218.15      8.48 o 
  -4   4   5      986.04      987.51     15.04 o 
  -3   4   5       67.34       50.99      4.12 o 
  -2   4   5      197.93      193.04      8.23 o 
  -1   4   5      641.31      586.63     14.45 o 
   0   4   5     1276.54     1376.43     72.66 o 
   1   4   5       48.71       44.74      6.16 o 
   2   4   5       10.08       14.58     11.50 o 
   3   4   5        3.41        3.26      9.86 o 
   4   4   5      331.78      309.36     47.84 o 
   5   4   5        0.13        0.00     15.65 o 
   6   4   5        9.83        6.21     14.67 o 
 -10   5   5       59.77       96.34     15.32 o 
  -9   5   5       26.08       24.81     10.99 o 
  -8   5   5      154.01      170.69     12.02 o 
  -7   5   5      268.56      249.43     12.58 o 
  -6   5   5     1113.30     1122.67     18.60 o 
  -5   5   5       15.84       14.73      4.95 o 
  -4   5   5       89.85       99.63      6.14 o 
  -3   5   5       70.27       73.16      6.43 o 
  -2   5   5      421.02      440.40     20.40 o 
  -1   5   5      980.15     1043.13     68.48 o 
   0   5   5       47.20       49.82      4.91 o 
   1   5   5        7.45        5.29      4.53 o 
   2   5   5      407.31      389.93     24.60 o 
   3   5   5      102.12      103.10     11.88 o 
   4   5   5       10.09       11.76     12.18 o 
   5   5   5      108.32      125.94     19.98 o 
   6   5   5       29.49       48.60     14.57 o 
 -10   6   5        0.00        0.00     12.28 o 
  -9   6   5        3.47       14.26     11.49 o 
  -8   6   5      171.46      179.75     12.31 o 
  -7   6   5      206.07      203.88     11.36 o 
  -6   6   5      481.60      458.13     15.31 o 
  -5   6   5      108.70      107.85      7.06 o 
  -4   6   5      309.44      285.56      9.11 o 
  -3   6   5        3.94        2.84      3.07 o 
  -2   6   5       91.88       84.69      4.09 o 
  -1   6   5        7.50        6.17      3.64 o 
   0   6   5       50.56       50.00      5.73 o 
   1   6   5       12.56       17.25      4.48 o 
   2   6   5      142.14      131.53     10.86 o 
   3   6   5       12.82       16.87      9.18 o 
   4   6   5       36.07       26.17     16.02 o 
   5   6   5        4.88        0.00     12.69 o 
   6   6   5       13.69        0.00     17.63 o 
 -10   7   5       19.42       13.28     13.10 o 
  -9   7   5        9.81       14.04      8.75 o 
  -8   7   5        2.16       11.77      8.12 o 
  -7   7   5       50.75       36.67      7.48 o 
  -6   7   5        0.71        2.30      7.10 o 
  -5   7   5       14.22       13.74      7.13 o 
  -4   7   5      293.25      297.05      9.55 o 
  -3   7   5       27.67       27.79      3.48 o 
  -2   7   5      231.99      203.63      7.95 o 
  -1   7   5       97.94       93.02      8.10 o 
   0   7   5      138.96      150.46      7.91 o 
   1   7   5       81.26       99.56      8.91 o 
   2   7   5      473.02      426.18     27.82 o 
   3   7   5        7.98        4.86     12.83 o 
   4   7   5        5.53       11.81     13.51 o 
   5   7   5        0.03        0.19     16.55 o 
  -9   8   5        4.16        0.00      9.22 o 
  -8   8   5      114.08      137.17     11.95 o 
  -7   8   5       24.41       28.15      7.13 o 
  -6   8   5       66.53       71.31      8.33 o 
  -5   8   5      558.07      578.17     15.78 o 
  -4   8   5     1850.14     1852.04     88.59 o 
  -3   8   5       29.73       26.89      3.39 o 
  -2   8   5        8.63        6.86      4.18 o 
  -1   8   5        0.01        0.91      2.76 o 
   0   8   5      652.25      699.53     24.37 o 
   1   8   5      131.37      111.11      8.27 o 
   2   8   5       20.45       37.48      8.99 o 
   3   8   5        0.47        0.00     13.58 o 
   4   8   5       53.13       53.22     17.13 o 
   5   8   5       23.31       35.81     18.61 o 
  -9   9   5       25.30       23.14      9.51 o 
  -8   9   5        0.53        0.16      8.62 o 
  -7   9   5       28.55       30.38      7.22 o 
  -6   9   5      199.01      212.17     14.48 o 
  -5   9   5       41.64       38.60      6.83 o 
  -4   9   5      244.02      238.63     12.29 o 
  -3   9   5        3.61        5.04      4.93 o 
  -2   9   5        1.88        0.00      3.85 o 
  -1   9   5       17.32       28.26      8.35 o 
   0   9   5       13.28       35.65     11.29 o 
   1   9   5       39.40       40.94     13.24 o 
   2   9   5       99.00      103.84     15.19 o 
   3   9   5       59.80       54.61     16.98 o 
   4   9   5        0.09       15.39     18.22 o 
   5   9   5        6.48       16.91     18.43 o 
  -9  10   5        0.98        0.00     12.72 o 
  -8  10   5       26.02       35.64     11.02 o 
  -7  10   5        2.63        0.00      7.49 o 
  -6  10   5        2.69        0.00      7.66 o 
  -5  10   5       23.00       25.66      7.27 o 
  -4  10   5        0.05        0.00      6.91 o 
  -3  10   5      386.76      366.97     15.34 o 
  -2  10   5       19.04       21.50      6.81 o 
  -1  10   5      100.74       95.96     10.61 o 
   0  10   5      128.03      140.64     12.03 o 
   1  10   5       25.92       30.95     12.55 o 
   2  10   5        6.32        0.00     10.47 o 
   3  10   5       37.86       43.88     13.53 o 
   4  10   5       46.67       70.07     16.96 o 
  -8  11   5        0.11        0.00     10.85 o 
  -7  11   5        8.08        5.94     11.40 o 
  -6  11   5       24.27       23.42     11.07 o 
  -5  11   5       30.54       36.75      9.73 o 
  -4  11   5        4.23        0.45      8.94 o 
  -3  11   5       18.34       16.30      8.40 o 
  -2  11   5      517.20      588.92     43.89 o 
  -1  11   5       29.10       37.49      8.45 o 
   0  11   5       17.34       23.71      9.16 o 
   1  11   5       15.98       27.00     10.15 o 
   2  11   5       42.89       33.78     14.97 o 
   3  11   5        7.91       12.69     14.62 o 
   4  11   5       27.17       26.67     17.21 o 
  -7  12   5        1.67        0.00     12.55 o 
  -6  12   5       19.35       12.43     11.89 o 
  -5  12   5        4.04       17.33      9.51 o 
  -4  12   5       36.91       35.49      9.58 o 
  -3  12   5       14.73        6.88     12.56 o 
  -2  12   5      119.80      161.70     18.05 o 
  -1  12   5       81.66       79.23     10.39 o 
   0  12   5       21.03       25.51      9.93 o 
   1  12   5       16.45       16.95     10.15 o 
   2  12   5        8.68        0.00     13.95 o 
   3  12   5       42.50       37.37     15.51 o 
  -7  13   5        1.33        0.00     21.33 o 
  -6  13   5        2.23        0.00     17.77 o 
  -5  13   5       37.81       41.74     12.67 o 
  -4  13   5       17.88       12.40     14.89 o 
  -3  13   5      101.94      124.68     16.59 o 
  -2  13   5        0.88        8.13     12.57 o 
  -1  13   5       96.75      126.41     13.15 o 
   0  13   5        4.93        5.75     12.89 o 
   1  13   5       13.11        6.94     13.40 o 
   2  13   5        0.99       11.95     12.35 o 
  -6  14   5       11.47       15.25     16.02 o 
  -5  14   5        9.95       15.23     13.72 o 
  -4  14   5        3.57        1.25     15.08 o 
  -3  14   5       20.33       32.96     13.25 o 
  -2  14   5        1.63        6.25     10.22 o 
  -1  14   5        1.55       16.20     11.08 o 
   0  14   5       29.60       33.71     11.07 o 
   1  14   5       57.84       83.94     12.22 o 
  -4  15   5        2.76       10.39     16.35 o 
  -3  15   5       48.31       59.89     17.35 o 
  -2  15   5        3.15        0.00     14.58 o 
  -1  15   5        5.94       11.94     13.30 o 
   0  15   5       25.88       17.21     13.93 o 
 -10   0   6       81.22       90.11     24.01 o 
  -8   0   6       15.89       16.36     14.14 o 
  -6   0   6      427.84      462.24     34.36 o 
  -4   0   6       63.76       63.59     34.28 o 
  -2   0   6      377.20      356.51     23.27 o 
   0   0   6        5.67       18.10      7.78 o 
   2   0   6      593.78      613.87     44.88 o 
   4   0   6       40.83       21.04     17.16 o 
 -11   1   6        3.44        5.39     15.90 o 
 -10   1   6       23.04       39.93     14.61 o 
  -9   1   6        0.86        8.95     10.27 o 
  -8   1   6      189.17      240.19     15.03 o 
  -7   1   6        8.19       10.02      8.10 o 
  -6   1   6      331.16      361.54     34.73 o 
  -5   1   6        0.21        0.00      4.80 o 
  -4   1   6     1334.78     1155.12     47.67 o 
  -3   1   6       99.54       88.11      7.78 o 
  -2   1   6      264.90      297.27     16.15 o 
  -1   1   6       28.78       33.79      3.50 o 
   0   1   6      888.88      885.58     44.43 o 
   1   1   6        0.41        0.00      7.10 o 
   2   1   6        9.03        3.09     13.23 o 
   3   1   6       11.50       15.95     13.77 o 
   4   1   6      121.63      110.45     20.82 o 
   5   1   6        2.81        0.00     11.67 o 
 -10   2   6       46.39       70.30     14.18 o 
  -9   2   6        0.03        3.30      9.70 o 
  -8   2   6        6.41        7.24      9.81 o 
  -7   2   6        0.38        5.29      7.95 o 
  -6   2   6      275.52      314.54     14.72 o 
  -5   2   6        6.96        8.45      4.77 o 
  -4   2   6       64.40       54.11      9.41 o 
  -3   2   6        1.11        3.41      4.30 o 
  -2   2   6      446.09      433.24     13.41 o 
  -1   2   6        0.53        0.00      4.08 o 
   0   2   6      371.40      346.16     16.68 o 
   1   2   6       11.27       11.40      7.99 o 
   2   2   6       98.78      109.79     27.63 o 
   3   2   6      125.12      119.47     19.69 o 
   4   2   6       59.47       71.71     19.52 o 
   5   2   6        1.12        6.86     12.74 o 
 -10   3   6        0.00       11.63     12.05 o 
  -9   3   6        5.78       11.52      9.38 o 
  -8   3   6      107.67      138.74     12.70 o 
  -7   3   6        9.08       14.07      8.11 o 
  -6   3   6        4.10        6.76      8.31 o 
  -5   3   6        7.30       10.44      5.55 o 
  -4   3   6      764.29      679.97     24.85 o 
  -3   3   6        9.52        2.66      3.21 o 
  -2   3   6        0.56        0.00      3.31 o 
  -1   3   6       31.63       29.47      5.93 o 
   0   3   6      695.21      646.07     20.61 o 
   1   3   6       34.57       30.36      6.50 o 
   2   3   6       67.11       63.58     10.83 o 
   3   3   6        9.22        0.00     15.06 o 
   4   3   6      114.48      124.00     29.09 o 
   5   3   6       10.30       23.79     13.37 o 
 -10   4   6       33.22       34.09     12.83 o 
  -9   4   6        1.86        9.48      9.60 o 
  -8   4   6        7.10        0.00      9.42 o 
  -7   4   6        3.79        5.00      7.96 o 
  -6   4   6       57.05       62.61      8.20 o 
  -5   4   6      103.27      112.32      7.08 o 
  -4   4   6       52.07       46.24      6.45 o 
  -3   4   6       86.56       84.18      6.56 o 
  -2   4   6       49.40       53.42      5.07 o 
  -1   4   6       38.72       28.94      5.72 o 
   0   4   6        0.02        2.44      4.82 o 
   1   4   6       39.28       38.53      7.84 o 
   2   4   6       24.55       26.70      8.14 o 
   3   4   6       51.21       35.04     18.35 o 
   4   4   6        1.83       12.24     14.80 o 
   5   4   6        3.90        0.00     16.12 o 
 -10   5   6        5.97       18.86     10.76 o 
  -9   5   6       21.65       22.00      9.39 o 
  -8   5   6        0.59        6.16      8.67 o 
  -7   5   6      140.65      139.69     10.59 o 
  -6   5   6       62.64       65.53      9.14 o 
  -5   5   6        0.07        0.00      4.50 o 
  -4   5   6      224.69      220.79     10.42 o 
  -3   5   6       71.21       78.04      8.00 o 
  -2   5   6       44.99       54.78      5.38 o 
  -1   5   6      127.19      146.70     11.33 o 
   0   5   6       19.35       16.77      5.34 o 
   1   5   6      279.80      272.12     12.45 o 
   2   5   6       75.84       72.97      9.04 o 
   3   5   6        0.09        3.87     14.37 o 
   4   5   6       92.17       97.41     23.01 o 
   5   5   6       47.60       43.80     27.09 o 
 -10   6   6        8.08       10.84     10.60 o 
  -9   6   6        1.10        0.00      9.40 o 
  -8   6   6       33.14       37.10      8.98 o 
  -7   6   6        8.08        3.40      7.34 o 
  -6   6   6        3.51        1.70      7.41 o 
  -5   6   6      297.75      290.71     10.05 o 
  -4   6   6        7.63        8.30      5.77 o 
  -3   6   6      125.55      138.10      7.50 o 
  -2   6   6       12.41       14.59      4.67 o 
  -1   6   6       13.83       73.27     28.72 o 
   0   6   6       48.39       46.92      6.68 o 
   1   6   6       13.49       12.88      6.25 o 
   2   6   6        0.13        0.28      9.54 o 
   3   6   6       31.99       58.88     16.36 o 
   4   6   6       34.04       33.21     12.53 o 
   5   6   6        0.08       18.31     26.21 o 
 -10   7   6        7.66        2.14     11.08 o 
  -9   7   6       20.08       29.97      9.37 o 
  -8   7   6       18.36       16.09      8.67 o 
  -7   7   6        5.35        3.27      7.71 o 
  -6   7   6      128.62      134.34      9.85 o 
  -5   7   6      464.84      409.10     14.28 o 
  -4   7   6      100.11      101.50      6.78 o 
  -3   7   6       87.39       91.64      7.84 o 
  -2   7   6       51.73       44.71      4.61 o 
  -1   7   6       35.77       36.91      4.63 o 
   0   7   6        0.70        0.00      8.71 o 
   1   7   6      587.56      556.88     20.83 o 
   2   7   6        0.03        2.22     11.28 o 
   3   7   6       18.73       20.65     13.55 o 
   4   7   6        0.02       10.21     16.72 o 
  -9   8   6       41.31       41.48      9.60 o 
  -8   8   6       48.63       46.20     10.24 o 
  -7   8   6        4.47        5.15      7.48 o 
  -6   8   6       42.81       53.21      8.04 o 
  -5   8   6      355.51      339.92     13.26 o 
  -4   8   6      143.82      124.74      9.96 o 
  -3   8   6        2.11        0.00      7.27 o 
  -2   8   6      193.47      205.49     16.27 o 
  -1   8   6       86.12       80.72      6.75 o 
   0   8   6      113.80      108.30     16.26 o 
   1   8   6       19.79       59.68     12.42 o 
   2   8   6        0.30        2.33     12.75 o 
   3   8   6       53.23       54.75     12.88 o 
   4   8   6        1.55        0.00     15.22 o 
  -9   9   6       24.56       40.51      9.79 o 
  -8   9   6       78.21       85.57     10.51 o 
  -7   9   6      299.75      295.36     13.98 o 
  -6   9   6      154.39      152.64      9.85 o 
  -5   9   6       12.38        4.66      7.64 o 
  -4   9   6       26.93       23.12      8.19 o 
  -3   9   6      109.57      111.33     10.48 o 
  -2   9   6       29.45       15.44      8.68 o 
  -1   9   6       10.39       20.29     10.05 o 
   0   9   6      102.70       99.25     10.65 o 
   1   9   6       38.62       51.31     12.09 o 
   2   9   6        5.04        2.22     13.85 o 
   3   9   6       46.17       64.46     15.07 o 
   4   9   6       46.20       50.36     25.30 o 
  -8  10   6       33.43       39.34     14.21 o 
  -7  10   6      192.18      214.60     18.19 o 
  -6  10   6       11.83       14.22      8.19 o 
  -5  10   6       35.36       34.62      8.19 o 
  -4  10   6       38.49       31.61      9.12 o 
  -3  10   6      323.49      309.35     15.76 o 
  -2  10   6      304.57      277.37     14.42 o 
  -1  10   6      226.30      231.82     11.91 o 
   0  10   6        5.10        5.67      8.76 o 
   1  10   6        1.67        0.00     11.32 o 
   2  10   6        0.43        4.22     11.11 o 
   3  10   6      180.31      173.43     19.91 o 
  -8  11   6      125.32      149.55     17.16 o 
  -7  11   6       58.62       66.92     13.54 o 
  -6  11   6        4.17        9.80     11.56 o 
  -5  11   6       14.56        9.25      9.50 o 
  -4  11   6        2.03        0.00      9.19 o 
  -3  11   6      449.79      420.24     23.37 o 
  -2  11   6       87.77       70.07     11.33 o 
  -1  11   6       28.18       29.96      8.48 o 
   0  11   6       42.14       47.27      9.25 o 
   1  11   6       31.36       33.03     11.03 o 
   2  11   6        0.02        0.00     12.12 o 
  -7  12   6       15.93        8.89     12.88 o 
  -6  12   6       35.45       28.79     12.46 o 
  -5  12   6       10.72        8.87     11.85 o 
  -4  12   6        2.37        0.00     14.53 o 
  -3  12   6      213.35      227.98     25.30 o 
  -2  12   6       69.28       93.40     17.57 o 
  -1  12   6        7.24        6.89     10.69 o 
   0  12   6        0.50        0.00      9.31 o 
   1  12   6        1.22        0.00     11.54 o 
   2  12   6       92.49      110.67     18.33 o 
  -6  13   6        0.11        0.00     13.06 o 
  -5  13   6       37.88       16.85     14.49 o 
  -4  13   6       77.87       80.64     18.59 o 
  -3  13   6       17.84       21.62     13.97 o 
  -2  13   6       29.05       33.51     12.06 o 
  -1  13   6      202.13      228.06     16.33 o 
   0  13   6       79.75      109.40     16.66 o 
   1  13   6       16.27       32.69     14.49 o 
  -5  14   6        3.67        0.00     13.13 o 
  -4  14   6        5.37       21.26     16.18 o 
  -3  14   6        7.59       11.04     13.33 o 
  -2  14   6        0.91        0.00     11.77 o 
  -1  14   6      105.10       97.77     13.47 o 
  -9   0   7       13.32       40.42     15.49 o 
  -7   0   7      264.85      316.37     53.53 o 
  -5   0   7       39.64       32.13      9.46 o 
  -3   0   7     1084.48     1129.41     32.17 o 
  -1   0   7       17.97       19.25     11.19 o 
   1   0   7       92.64       89.88     22.79 o 
 -10   1   7        0.37        4.82     10.74 o 
  -9   1   7       40.10       55.52     11.86 o 
  -8   1   7        5.55        6.40      9.34 o 
  -7   1   7      146.13      161.29     12.98 o 
  -6   1   7        6.38        5.24      5.52 o 
  -5   1   7        0.48        0.00      3.59 o 
  -4   1   7        1.82        2.20      7.25 o 
  -3   1   7        0.17       11.41      8.82 o 
  -2   1   7      169.49      175.47     14.79 o 
  -1   1   7      235.11      276.99     14.48 o 
   0   1   7       43.71       48.23      9.14 o 
   1   1   7        1.48        0.76     10.91 o 
   2   1   7       24.16       16.99     10.47 o 
   3   1   7       11.37        0.00     16.10 o 
   4   1   7        1.67       15.12     25.38 o 
 -10   2   7       42.18       42.47     11.37 o 
  -9   2   7        6.01        5.60      9.75 o 
  -8   2   7       16.16       19.66      9.93 o 
  -7   2   7       34.81       31.69      9.73 o 
  -6   2   7      155.81      139.17      8.62 o 
  -5   2   7       29.66       28.05      5.13 o 
  -4   2   7        9.18        8.13      3.28 o 
  -3   2   7      182.11      195.53     11.14 o 
  -2   2   7       17.72       16.03      7.41 o 
  -1   2   7      274.81      375.90     29.62 o 
   0   2   7        9.46       12.89      8.18 o 
   1   2   7       28.62       31.73      8.51 o 
   2   2   7       52.86       45.53     11.82 o 
   3   2   7        0.21        0.00     12.67 o 
   4   2   7       53.02       48.42     18.82 o 
 -10   3   7       41.63       36.61     11.13 o 
  -9   3   7      133.88      142.01     13.26 o 
  -8   3   7        6.48        0.00      9.07 o 
  -7   3   7      150.49      169.52     12.82 o 
  -6   3   7       48.34       59.17      9.06 o 
  -5   3   7       58.63       45.81      8.18 o 
  -4   3   7      816.73      731.89     18.95 o 
  -3   3   7       16.24       15.24      5.26 o 
  -2   3   7       48.68       39.12      6.47 o 
  -1   3   7       30.00       32.71      7.53 o 
   0   3   7      297.14      290.38     21.47 o 
   1   3   7       13.60        7.42      7.67 o 
   2   3   7       29.03       25.39     10.00 o 
   3   3   7       84.71       91.00     13.34 o 
   4   3   7        0.98        0.00     27.46 o 
 -10   4   7       22.27       19.81     10.79 o 
  -9   4   7       23.87       25.52      9.84 o 
  -8   4   7        0.11        2.60      9.15 o 
  -7   4   7       48.87       55.55     12.87 o 
  -6   4   7       48.34       39.12      8.77 o 
  -5   4   7       22.08       20.06      7.84 o 
  -4   4   7      798.40      756.64     20.31 o 
  -3   4   7     1499.75     1427.75     22.11 o 
  -2   4   7       52.72       50.76      7.51 o 
  -1   4   7        0.37        0.00      6.73 o 
   0   4   7       74.41       73.57      7.59 o 
   1   4   7       87.65       87.86     10.45 o 
   2   4   7      242.95      303.88     32.12 o 
   3   4   7       13.55       17.78     11.55 o 
   4   4   7       25.05       47.71     16.33 o 
 -10   5   7        9.59        3.92     10.62 o 
  -9   5   7       31.14       44.75     10.71 o 
  -8   5   7       17.61       25.61      8.90 o 
  -7   5   7       29.70       27.04      8.72 o 
  -6   5   7       31.78       25.13      7.78 o 
  -5   5   7       56.08       48.60      9.01 o 
  -4   5   7        4.53        8.90      6.00 o 
  -3   5   7      176.33      173.79     12.34 o 
  -2   5   7        6.30        9.17      5.22 o 
  -1   5   7        3.89        3.80      6.39 o 
   0   5   7       66.35       73.17      7.56 o 
   1   5   7       34.50       37.25      7.74 o 
   2   5   7      174.59      140.97     18.55 o 
   3   5   7       43.55       39.76     12.17 o 
   4   5   7       47.20       58.40     15.70 o 
 -10   6   7        0.55        0.71     10.84 o 
  -9   6   7        0.08        2.41      9.89 o 
  -8   6   7       93.00      102.95     11.65 o 
  -7   6   7       12.86       16.08      7.97 o 
  -6   6   7      939.63      977.04     29.82 o 
  -5   6   7      313.99      290.27     20.54 o 
  -4   6   7      236.44      232.05     10.90 o 
  -3   6   7      130.23      126.32      9.10 o 
  -2   6   7      288.42      299.55     11.52 o 
  -1   6   7        6.26        5.82      5.39 o 
   0   6   7       37.57       44.25      9.22 o 
   1   6   7       42.96       43.43      9.65 o 
   2   6   7       49.07       59.60     10.28 o 
   3   6   7        0.84       19.18     12.43 o 
  -9   7   7       14.34       16.91     10.04 o 
  -8   7   7        4.02        0.00      8.00 o 
  -7   7   7       19.95       25.14      8.47 o 
  -6   7   7      202.51      210.04     11.37 o 
  -5   7   7      252.52      234.28     10.21 o 
  -4   7   7       30.07       28.67      6.99 o 
  -3   7   7        0.33        5.32      8.06 o 
  -2   7   7      100.28      107.30      9.79 o 
  -1   7   7        2.95        0.00      5.80 o 
   0   7   7      348.34      312.52     19.17 o 
   1   7   7       62.08       43.07     12.37 o 
   2   7   7       16.98       33.61     18.10 o 
   3   7   7        6.76       18.71     12.62 o 
  -9   8   7        0.02        4.51     10.22 o 
  -8   8   7       48.26       46.12      9.90 o 
  -7   8   7      132.01      119.18     11.70 o 
  -6   8   7       19.72       25.41      8.68 o 
  -5   8   7        3.52        3.55      7.78 o 
  -4   8   7       88.69       80.64      9.96 o 
  -3   8   7        9.48       14.00      8.63 o 
  -2   8   7       23.88       27.71     10.11 o 
  -1   8   7        3.22        0.00      9.57 o 
   0   8   7      148.71      150.52     12.32 o 
   1   8   7       26.30       13.25     13.01 o 
   2   8   7       41.24       46.81     14.64 o 
   3   8   7        0.97        0.70     13.44 o 
  -8   9   7       37.15       41.34     11.91 o 
  -7   9   7       57.18       57.96     13.19 o 
  -6   9   7       35.57       33.03      9.60 o 
  -5   9   7        6.01        6.06      8.07 o 
  -4   9   7       67.90       70.87      8.31 o 
  -3   9   7       13.23        7.16      8.37 o 
  -2   9   7        5.10        7.61      8.42 o 
  -1   9   7       36.50       43.16      9.21 o 
   0   9   7        4.07       12.63      8.82 o 
   1   9   7       10.82        2.57     11.21 o 
   2   9   7       11.39       21.82     12.02 o 
  -8  10   7       70.43       85.69     18.40 o 
  -7  10   7        0.20        0.00     13.66 o 
  -6  10   7       16.39       15.22      9.51 o 
  -5  10   7       64.16       46.70      9.77 o 
  -4  10   7       60.62       54.34      9.57 o 
  -3  10   7       26.29       38.08     11.06 o 
  -2  10   7      153.55      147.49     11.81 o 
  -1  10   7       20.81       27.58      8.51 o 
   0  10   7       37.76       36.97     12.34 o 
   1  10   7        0.48       10.56     11.81 o 
   2  10   7       64.22       51.28     13.58 o 
  -7  11   7        0.05       10.97     14.29 o 
  -6  11   7        9.56       17.31     11.41 o 
  -5  11   7       17.93        8.88     10.13 o 
  -4  11   7        7.69        0.95     12.11 o 
  -3  11   7       37.98       38.71     12.61 o 
  -2  11   7       77.68       67.65     11.67 o 
  -1  11   7       37.35       64.43     10.27 o 
   0  11   7        0.02        0.00     11.35 o 
   1  11   7        0.00        4.97     12.46 o 
  -6  12   7        2.59        8.16     12.10 o 
  -5  12   7        5.83        3.97     14.08 o 
  -4  12   7       20.05        0.00     19.66 o 
  -3  12   7        0.40        0.00     20.88 o 
  -2  12   7        7.19        5.50     12.44 o 
  -1  12   7        3.96       21.57     13.09 o 
   0  12   7        7.23       16.31     13.62 o 
  -5  13   7       50.03       75.09     17.51 o 
  -4  13   7        3.51        0.00     26.73 o 
  -3  13   7        9.87       30.87     21.27 o 
  -2  13   7       50.96       65.25     21.56 o 
  -1  13   7      101.11       94.27     19.15 o 
 -10   0   8       22.77       47.08     16.60 o 
  -8   0   8      571.30      585.11     31.05 o 
  -6   0   8       29.97       40.29     13.09 o 
  -4   0   8       40.57       38.29     13.02 o 
  -2   0   8      814.11      960.93     38.96 o 
   0   0   8      127.72      130.05     20.90 o 
   2   0   8       31.62       37.63     13.45 o 
 -10   1   8        0.08        1.49     11.09 o 
  -9   1   8       14.64       12.59     10.48 o 
  -8   1   8        0.16       11.23      9.90 o 
  -7   1   8        1.95        2.69      9.39 o 
  -6   1   8       35.56       45.50      8.86 o 
  -5   1   8       72.11       61.65      8.98 o 
  -4   1   8       18.85       16.98      8.69 o 
  -3   1   8      701.88      650.44     20.39 o 
  -2   1   8     1628.32     1666.03     37.58 o 
  -1   1   8       48.07       44.99     11.50 o 
   0   1   8      390.36      457.47     32.46 o 
   1   1   8       91.09       80.50     14.51 o 
   2   1   8       71.03      115.74     14.66 o 
   3   1   8       11.01        8.06     17.44 o 
 -10   2   8        2.39        0.95     10.96 o 
  -9   2   8       55.66       62.34     11.78 o 
  -8   2   8        2.75       13.13      9.35 o 
  -7   2   8        2.39        6.12      8.76 o 
  -6   2   8      340.65      301.99     14.11 o 
  -5   2   8        0.78        3.82      8.09 o 
  -4   2   8       48.63       44.85      9.22 o 
  -3   2   8      107.28      103.79     11.72 o 
  -2   2   8      390.53      411.29     17.75 o 
  -1   2   8      158.30      162.58     13.64 o 
   0   2   8      370.93      361.65     25.58 o 
   1   2   8        0.21        4.35     10.53 o 
   2   2   8       46.50       36.63     10.58 o 
   3   2   8       31.15       19.63     15.22 o 
 -10   3   8       43.92       78.13     12.68 o 
  -9   3   8        6.83        2.25     10.46 o 
  -8   3   8        0.40        0.00      9.26 o 
  -7   3   8       18.26       18.04      8.93 o 
  -6   3   8      166.84      149.60     11.58 o 
  -5   3   8      263.69      224.26     18.64 o 
  -4   3   8      433.51      395.79     19.08 o 
  -3   3   8       74.08       73.28     10.41 o 
  -2   3   8      252.68      274.14     15.09 o 
  -1   3   8       15.37        8.68      8.36 o 
   0   3   8        2.32        1.95      8.80 o 
   1   3   8      109.68      124.29     15.59 o 
   2   3   8        0.15        9.16     11.58 o 
   3   3   8       53.23       44.66     19.54 o 
 -10   4   8       36.28       54.51     11.61 o 
  -9   4   8       66.60       66.51     12.33 o 
  -8   4   8       37.59       55.73     10.57 o 
  -7   4   8       74.27       91.30     11.17 o 
  -6   4   8       61.35       65.85      9.72 o 
  -5   4   8      388.99      408.87     16.52 o 
  -4   4   8      178.28      172.75     12.05 o 
  -3   4   8      104.22      100.42     10.78 o 
  -2   4   8        4.17        0.51      7.66 o 
  -1   4   8       49.64       40.54      8.63 o 
   0   4   8        1.66        1.52      8.76 o 
   1   4   8      144.79      139.98     23.44 o 
   2   4   8        5.71        0.00     14.84 o 
   3   4   8       22.60       63.14     21.44 o 
  -9   5   8        7.34       16.74     10.42 o 
  -8   5   8       13.62       15.65      9.56 o 
  -7   5   8       12.88       18.25      8.60 o 
  -6   5   8       48.14       44.22      9.11 o 
  -5   5   8        1.15        4.20      6.77 o 
  -4   5   8      119.96      113.23     10.73 o 
  -3   5   8      274.16      257.17     17.38 o 
  -2   5   8       79.13       88.58      9.91 o 
  -1   5   8        0.07        4.53      9.40 o 
   0   5   8       40.73       24.94     13.41 o 
   1   5   8      120.92      117.84     20.26 o 
   2   5   8      104.44       71.76     16.32 o 
  -9   6   8       23.79       25.90     10.11 o 
  -8   6   8        0.40       12.84      9.37 o 
  -7   6   8        4.96        5.31      9.15 o 
  -6   6   8        0.40        0.00      7.95 o 
  -5   6   8      101.54      112.09      8.96 o 
  -4   6   8        0.26        0.00      6.72 o 
  -3   6   8        3.67        3.86      8.08 o 
  -2   6   8       19.48       15.39      9.18 o 
  -1   6   8       21.39       26.14      8.73 o 
   0   6   8        3.47        8.24      8.44 o 
   1   6   8        0.01        0.00     13.85 o 
   2   6   8        0.47        5.22     17.26 o 
  -9   7   8        0.00        0.00     10.47 o 
  -8   7   8       35.84       41.86     10.06 o 
  -7   7   8      135.42      163.76     12.55 o 
  -6   7   8       24.70       12.11      8.31 o 
  -5   7   8       14.31        7.93      8.40 o 
  -4   7   8        5.62        1.03      9.92 o 
  -3   7   8      117.69      120.98     11.42 o 
  -2   7   8        1.84        9.45      9.48 o 
  -1   7   8       28.42       23.66      9.05 o 
   0   7   8       13.54        5.02      9.49 o 
   1   7   8       68.81       95.72     18.63 o 
   2   7   8        0.20        0.00     14.90 o 
  -8   8   8        0.24        0.00     11.12 o 
  -7   8   8        0.22        5.52     10.26 o 
  -6   8   8       15.05       12.28      8.41 o 
  -5   8   8      129.27      146.49     12.15 o 
  -4   8   8       20.60       19.70     10.09 o 
  -3   8   8        0.51        0.00     10.15 o 
  -2   8   8        6.41        9.85     14.53 o 
  -1   8   8      136.98      136.81     14.37 o 
   0   8   8        2.77        4.97     10.56 o 
   1   8   8        0.67        0.00     11.92 o 
  -8   9   8       11.36       22.59     11.92 o 
  -7   9   8       34.38       36.87     10.60 o 
  -6   9   8       14.69        2.96     10.01 o 
  -5   9   8        4.22        6.97      8.67 o 
  -4   9   8        2.20        4.02     10.19 o 
  -3   9   8       72.30       73.12     11.01 o 
  -2   9   8        3.48        1.69     10.21 o 
  -1   9   8       15.85       18.88     12.41 o 
   0   9   8        1.04        4.88     11.85 o 
   1   9   8       31.93       38.80     14.59 o 
  -7  10   8        4.02        1.56     14.17 o 
  -6  10   8        6.99        8.05     10.08 o 
  -5  10   8        7.96       14.21     10.40 o 
  -4  10   8       14.61       17.22     10.80 o 
  -3  10   8       20.14       13.79     11.66 o 
  -2  10   8       16.55        0.39     12.42 o 
  -1  10   8       30.08       44.77     13.20 o 
   0  10   8       12.77       36.12     13.98 o 
  -6  11   8        5.11        0.63     14.24 o 
  -5  11   8        3.60        1.11     14.24 o 
  -4  11   8        4.24        4.59     13.59 o 
  -3  11   8       69.89       63.50     30.99 o 
  -2  11   8       17.19       23.92     12.99 o 
  -1  11   8        4.39        0.00     14.59 o 
  -5  12   8        4.30       17.31     22.41 o 
  -4  12   8       18.89       16.68     22.43 o 
  -3  12   8       16.88        0.00     23.71 o 
  -2  12   8        0.87        0.00     17.27 o 
  -9   0   9       63.69       59.37     14.92 o 
  -7   0   9       57.85       73.34     13.88 o 
  -5   0   9        0.15        4.15     14.11 o 
  -3   0   9       79.12       89.22     17.33 o 
  -1   0   9       14.66       15.07     15.94 o 
   1   0   9      144.59      130.01     19.53 o 
 -10   1   9        0.37        0.57     11.77 o 
  -9   1   9       32.89       54.42     11.89 o 
  -8   1   9        5.41       13.94     10.18 o 
  -7   1   9       21.28       16.87      9.46 o 
  -6   1   9        0.08        5.93      9.12 o 
  -5   1   9      331.49      347.76     18.49 o 
  -4   1   9       66.71       66.84     10.69 o 
  -3   1   9       43.36       41.25     10.38 o 
  -2   1   9        0.36        4.38      9.36 o 
  -1   1   9      478.63      524.81     19.68 o 
   0   1   9       18.33       23.80      9.80 o 
   1   1   9        0.04        3.83      9.13 o 
   2   1   9        0.46       10.79     14.12 o 
  -9   2   9        5.22        2.12     10.68 o 
  -8   2   9        1.24        0.00      9.72 o 
  -7   2   9      198.67      220.45     14.02 o 
  -6   2   9       31.04       31.53      9.73 o 
  -5   2   9       44.05       53.29     10.30 o 
  -4   2   9        5.67        3.88      9.09 o 
  -3   2   9       92.16      102.07     11.39 o 
  -2   2   9       40.96       56.71     10.74 o 
  -1   2   9      658.28      699.14     24.36 o 
   0   2   9       68.75       54.12      9.81 o 
   1   2   9       46.93       55.51     11.63 o 
   2   2   9       16.11        1.28     18.00 o 
  -9   3   9       38.30       67.72     11.39 o 
  -8   3   9        2.37       12.48      9.73 o 
  -7   3   9       60.53       49.23     10.03 o 
  -6   3   9       11.88       15.36      8.98 o 
  -5   3   9       60.04       69.62     10.24 o 
  -4   3   9       10.89       10.23      8.83 o 
  -3   3   9        3.12        6.99      8.85 o 
  -2   3   9       80.58       82.40     11.59 o 
  -1   3   9        1.07       20.28      9.54 o 
   0   3   9       24.75       22.65     11.09 o 
   1   3   9       61.69       61.57     16.31 o 
  -9   4   9        0.47        0.66     10.94 o 
  -8   4   9        1.27        8.21      9.99 o 
  -7   4   9       11.69        6.32      8.87 o 
  -6   4   9        7.97       13.20      9.21 o 
  -5   4   9        0.08        9.73      8.75 o 
  -4   4   9        7.93       14.16      8.42 o 
  -3   4   9       17.99       13.43      8.49 o 
  -2   4   9       25.31       21.02      9.41 o 
  -1   4   9       42.70       44.07     12.44 o 
   0   4   9      115.80       93.25     13.52 o 
   1   4   9      275.21      257.65     26.05 o 
  -9   5   9       32.39       28.62     11.05 o 
  -8   5   9       40.28       46.82     10.04 o 
  -7   5   9        7.91        2.92      8.63 o 
  -6   5   9        0.21        4.41      8.73 o 
  -5   5   9      199.22      180.59     13.99 o 
  -4   5   9      139.86      134.16     12.19 o 
  -3   5   9        0.00        0.00     12.28 o 
  -2   5   9        7.35        8.85     12.74 o 
  -1   5   9        0.22        0.00     10.96 o 
   0   5   9        0.39        4.34     10.40 o 
   1   5   9      174.64      145.79     16.24 o 
  -9   6   9        0.81        1.90     11.22 o 
  -8   6   9        2.37       10.80      9.46 o 
  -7   6   9        0.01        2.89     11.43 o 
  -6   6   9        9.98       11.71     10.70 o 
  -5   6   9       82.00       96.41     13.39 o 
  -4   6   9        0.23        2.59     10.90 o 
  -3   6   9       18.44       16.57     11.68 o 
  -2   6   9       24.80       24.13     17.27 o 
  -1   6   9       28.20       29.18     15.53 o 
   0   6   9        1.97        5.46     13.33 o 
   1   6   9        0.25        0.00     12.93 o 
  -8   7   9       71.74      115.46     14.50 o 
  -7   7   9        1.92        6.50     11.23 o 
  -6   7   9       16.96       17.17     10.79 o 
  -5   7   9        0.13        0.00     10.66 o 
  -4   7   9       15.93       19.23     11.28 o 
  -3   7   9       74.03       48.00     13.04 o 
  -2   7   9       18.40       20.51     15.36 o 
  -1   7   9       28.14       20.66     15.76 o 
   0   7   9       35.53       42.29     14.74 o 
  -8   8   9        7.20        0.00     12.19 o 
  -7   8   9        2.15        2.58     11.30 o 
  -6   8   9       49.55       82.75     13.22 o 
  -5   8   9        2.01        0.00     10.72 o 
  -4   8   9        6.22        0.00     11.16 o 
  -3   8   9        1.60        0.00     12.20 o 
  -2   8   9      141.08      150.29     18.00 o 
  -1   8   9       16.71       16.64     16.64 o 
   0   8   9        4.17        0.00     12.87 o 
  -7   9   9        0.02        6.01     11.56 o 
  -6   9   9       52.21       50.20     12.23 o 
  -5   9   9        1.86        0.00     11.81 o 
  -4   9   9       19.57       14.53     12.49 o 
  -3   9   9        0.84        0.00     15.06 o 
  -2   9   9        1.39       18.37     16.94 o 
  -1   9   9       37.22       57.70     22.31 o 
  -6  10   9       53.17       86.49     17.02 o 
  -5  10   9        6.18        0.00     12.51 o 
  -4  10   9        0.00        0.00     13.10 o 
  -3  10   9       38.11       44.15     14.02 o 
  -2  10   9       32.80       24.92     14.86 o 
  -8   0  10      103.93      132.56     20.20 o 
  -6   0  10       35.50       17.46     14.36 o 
  -4   0  10      188.54      202.28     31.55 o 
  -2   0  10        1.08       20.84     16.90 o 
   0   0  10       12.61        5.09     16.67 o 
  -9   1  10        2.19        3.54     11.61 o 
  -8   1  10        0.01        3.45     10.75 o 
  -7   1  10       16.86        1.80      9.95 o 
  -6   1  10        0.57       11.44      9.62 o 
  -5   1  10        0.00        0.00      9.47 o 
  -4   1  10        7.74       18.86      9.93 o 
  -3   1  10        4.26        0.00     10.06 o 
  -2   1  10       33.94       47.66     11.37 o 
  -1   1  10        1.97        0.00     11.32 o 
   0   1  10        5.18        8.57     13.78 o 
  -9   2  10        4.67        8.37     11.07 o 
  -8   2  10       16.52       20.41     10.04 o 
  -7   2  10       36.88       33.37     10.25 o 
  -6   2  10        1.09        5.72      9.42 o 
  -5   2  10       48.06       44.70     10.14 o 
  -4   2  10       25.32       30.68      9.85 o 
  -3   2  10       16.52       13.41      9.99 o 
  -2   2  10        5.15        7.03     10.96 o 
  -1   2  10        7.70        2.89     11.50 o 
   0   2  10       14.20       14.35     17.29 o 
  -8   3  10        8.56       10.60     10.15 o 
  -7   3  10        0.04        5.34      9.66 o 
  -6   3  10       64.16       75.45     11.26 o 
  -5   3  10       59.48       71.39     11.77 o 
  -4   3  10        0.02        0.00      9.67 o 
  -3   3  10       21.99       14.72     10.30 o 
  -2   3  10        9.40       19.39     14.06 o 
  -1   3  10       18.51        9.95     11.83 o 
   0   3  10       12.30        7.68     13.50 o 
  -8   4  10        5.12        0.23     10.14 o 
  -7   4  10       44.16       55.61     11.68 o 
  -6   4  10        0.72        0.00      9.50 o 
  -5   4  10       25.78       33.03     10.11 o 
  -4   4  10       81.25       82.26     14.48 o 
  -3   4  10       13.32        9.73     17.44 o 
  -2   4  10        4.96        2.84     13.33 o 
  -1   4  10        4.50        0.00     11.92 o 
  -8   5  10        4.75        6.27     12.00 o 
  -7   5  10       14.17       21.54     15.62 o 
  -6   5  10       18.59       10.99     12.00 o 
  -5   5  10      111.73       83.90     13.83 o 
  -4   5  10        0.11        8.58     13.13 o 
  -3   5  10       11.41        8.65     12.67 o 
  -2   5  10        0.01        0.00     12.77 o 
  -1   5  10       21.33       37.44     25.06 o 
  -7   6  10       20.97       29.71     12.60 o 
  -6   6  10        8.62        6.32     12.05 o 
  -5   6  10       10.16       10.21     12.34 o 
  -4   6  10       30.01       34.42     12.41 o 
  -3   6  10       32.45       24.93     14.06 o 
  -2   6  10        9.47       16.20     18.08 o 
  -1   6  10       31.75       44.55     27.07 o 
  -7   7  10        8.52       22.39     12.86 o 
  -6   7  10        0.23        4.82     12.25 o 
  -5   7  10       23.56       13.27     12.08 o 
  -4   7  10        0.11        0.20     13.46 o 
  -3   7  10       47.06       36.53     14.93 o 
  -2   7  10        0.38       13.15     13.40 o 
  -5   8  10        7.13        4.33     13.09 o 
  -4   8  10       43.36       40.81     14.24 o 
  -3   8  10       49.52       49.31     18.43 o 
  -7   0  11        1.03        5.91     16.55 o 
  -5   0  11       39.91       29.08     16.06 o 
  -3   0  11        0.00        0.00     17.44 o 
  -7   1  11       11.57        4.02     11.34 o 
  -6   1  11        3.21        6.46     11.30 o 
  -5   1  11       12.81       17.76     11.01 o 
  -4   1  11        1.98        0.00     11.20 o 
  -3   1  11       83.23      126.03     14.38 o 
  -7   2  11        0.88        0.00     11.46 o 
  -6   2  11       50.38       66.57     11.15 o 
  -5   2  11       30.44       30.93     11.53 o 
  -4   2  11        2.25        1.70     11.56 o 
  -3   2  11        0.74       10.07     15.05 o 
  -7   3  11       10.20       18.36     11.72 o 
  -6   3  11        0.40        0.00     11.28 o 
  -5   3  11        6.18        5.20     13.47 o 
  -4   3  11       11.92        3.78     14.05 o 
  -3   3  11       68.85       71.86     16.16 o 
  -6   4  11       12.73       11.92     13.42 o 
  -5   4  11        2.20       16.91     13.84 o 
  -4   4  11        4.09        6.62     14.48 o 
                                                 
